# Supplementary material for: Ethyl 2-[(N-meth­oxy-N-methyl­carbamo­yl)meth­yl]-1-(phenyl­sulfon­yl)-1H-indole-3-carboxyl­ate
Source: Acta Crystallogr Sect E Struct Rep Online. 2008 May 21;64(Pt 6):o1139. doi: 10.1107/S1600536808014979 (PMC2961377; doi:10.1107/S1600536808014979)
Supplement: Supplementary file 1 [file e-64-o1139-sup1.cif]

##############################################################################
###                                                                        ###
###        Electronic paper (Acta Crystallographica Section E)             ###
###                                                                        ###
##############################################################################
#                                                                            #
# This CIF contains the data in a paper accepted for publication in Acta     #
# Crystallographica Section E. It conforms to the requirements of Notes      #
# for Authors for Section E, and has been peer reviewed under the auspices   #
# of the IUCr Commission on Journals.                                        #
#                                                                            #
# Full details of the Crystallographic Information File format               #
# are given in the paper "The Crystallographic Information File (CIF):       #
# a New Standard Archive File for Crystallography" by S. R. Hall, F. H.      #
# Allen and I. D. Brown [Acta Cryst. (1991), A47, 655-685].                  #
#                                                                            #
# The current version of the core CIF dictionary is obtainable from          #
# ftp://ftp.iucr.org/pub/cif_core.dic. The current version number is 2.4.    #
#                                                                            #
# Software is freely available for graphical display of the structure(s) in  #
# this CIF.  For information consult the CIF home page http://www.iucr.org/  #
# cif/home.html                                                              #
#                                                                            #
# This file may be used for bona fide research purposes within the           #
# scientific community so long as proper attribution is given to the journal # 
# article from which it was obtained.                                        #
#                                                                            #
##############################################################################
                                             
data_I
_audit_creation_method     SHELXL-97
_chemical_name_systematic
;
Ethyl 2-[(<i>N</i>-methoxy-<i>N</i>-methylcarbamoyl)methyl]-1-(phenylsulfonyl)-
1<i>H</i>-indole-3-carboxylate
;
_chemical_name_common     ?
_chemical_formula_moiety     'C21 H22 N2 O6 S'
_chemical_formula_sum     'C21 H22 N2 O6 S'
_chemical_formula_iupac     'C21 H22 N2 O6 S'
_chemical_formula_weight     430.47
_chemical_melting_point     ?
_symmetry_cell_setting     Monoclinic
_symmetry_space_group_name_H-M     'P 21/c'
_symmetry_space_group_name_Hall     '-P 2ybc'
loop_
    _symmetry_equiv_pos_as_xyz
    'x, y, z'
    '-x, y+1/2, -z+1/2'
    '-x, -y, -z'
    'x, -y-1/2, z-1/2'
_cell_length_a     8.5827(3)
_cell_length_b     11.0783(5)
_cell_length_c     21.7433(8)
_cell_angle_alpha     90.00
_cell_angle_beta     97.091(2)
_cell_angle_gamma     90.00
_cell_volume     2051.58(14)
_cell_formula_units_Z     4
_cell_measurement_reflns_used     8381
_cell_measurement_theta_min     2.39
_cell_measurement_theta_max     29.84
_cell_measurement_temperature     295(2)
_exptl_crystal_description     block
_exptl_crystal_colour     colourless
_exptl_crystal_size_max     0.30
_exptl_crystal_size_mid     0.20
_exptl_crystal_size_min     0.20
_exptl_crystal_density_diffrn     1.394
_exptl_crystal_density_meas     ?
_exptl_crystal_density_method     'not measured'
_exptl_crystal_F_000     904
_exptl_absorpt_coefficient_mu     0.199
_exptl_absorpt_correction_type     multi-scan
_exptl_absorpt_process_details     '(<i>SADABS</i>; Sheldrick, 1996)'
_exptl_absorpt_correction_T_min     0.9139
_exptl_absorpt_correction_T_max     0.9613
_exptl_special_details
;
;
_diffrn_ambient_temperature     295(2)
_diffrn_radiation_type     MoK\a
_diffrn_radiation_wavelength     0.71073
_diffrn_radiation_source     'fine-focus sealed tube'
_diffrn_radiation_monochromator     graphite
_diffrn_measurement_device_type     'Bruker KappaAPEX2'
_diffrn_measurement_method     '\w and \f'
_diffrn_detector_area_resol_mean     ?
_diffrn_reflns_number     29808
_diffrn_reflns_av_R_equivalents     0.0292
_diffrn_reflns_av_sigmaI/netI     0.0332
_diffrn_reflns_theta_min     1.89
_diffrn_reflns_theta_max     32.91
_diffrn_reflns_theta_full     32.91
_diffrn_measured_fraction_theta_max     0.999
_diffrn_measured_fraction_theta_full     0.999
_diffrn_reflns_limit_h_min     -13
_diffrn_reflns_limit_h_max     12
_diffrn_reflns_limit_k_min     -16
_diffrn_reflns_limit_k_max     16
_diffrn_reflns_limit_l_min     -33
_diffrn_reflns_limit_l_max     32
_diffrn_standards_number     0
_diffrn_standards_interval_count     ?
_diffrn_standards_interval_time     0
_diffrn_standards_decay_%     0
_refine_special_details
;
;
_reflns_number_total     7666
_reflns_number_gt     3947
_reflns_threshold_expression     I>2\s(I)
_refine_ls_structure_factor_coef     Fsqd
_refine_ls_matrix_type     full
_refine_ls_R_factor_all     0.1228
_refine_ls_R_factor_gt     0.0642
_refine_ls_wR_factor_gt     0.1897
_refine_ls_wR_factor_ref     0.2383
_refine_ls_goodness_of_fit_ref     1.044
_refine_ls_restrained_S_all     1.053
_refine_ls_number_reflns     7666
_refine_ls_number_parameters     285
_refine_ls_number_restraints     20
_refine_ls_hydrogen_treatment     constr
_refine_ls_weighting_scheme     calc
_refine_ls_weighting_details
         'calc w=1/[\s^2^(Fo^2^)+(0.1138P)^2^+0.5762P] where P=(Fo^2^+2Fc^2^)/3'
_atom_sites_solution_hydrogens     geom
_atom_sites_solution_primary     direct
_atom_sites_solution_secondary     difmap
_refine_ls_shift/su_max     0.000
_refine_ls_shift/su_mean     0.000
_refine_diff_density_max     0.823
_refine_diff_density_min     -0.622
_refine_ls_extinction_method     none
_refine_ls_extinction_coef     ?
loop_
    _atom_type_symbol
    _atom_type_description
    _atom_type_scat_dispersion_real
    _atom_type_scat_dispersion_imag
    _atom_type_scat_source
    'C' 'C' 0.0033 0.0016
                         'International Tables Vol C Tables 4.2.6.8 and 6.1.1.4'
    'H' 'H' 0.0000 0.0000
                         'International Tables Vol C Tables 4.2.6.8 and 6.1.1.4'
    'N' 'N' 0.0061 0.0033
                         'International Tables Vol C Tables 4.2.6.8 and 6.1.1.4'
    'O' 'O' 0.0106 0.0060
                         'International Tables Vol C Tables 4.2.6.8 and 6.1.1.4'
    'S' 'S' 0.1246 0.1234
                         'International Tables Vol C Tables 4.2.6.8 and 6.1.1.4'
_computing_data_collection     'APEX2 (Bruker, 2004)'
_computing_cell_refinement     'APEX2'
_computing_data_reduction     'APEX2'
_computing_structure_solution     'SHELXS97 (Sheldrick, 2008)'
_computing_structure_refinement     'SHELXL97 (Sheldrick, 2008)'
_computing_molecular_graphics     'PLATON (Spek, 2003)'
_computing_publication_material     'SHELXL97 (Sheldrick, 2008)'
loop_
    _atom_site_type_symbol
    _atom_site_label
    _atom_site_fract_x
    _atom_site_fract_y
    _atom_site_fract_z
    _atom_site_U_iso_or_equiv
    _atom_site_adp_type
    _atom_site_calc_flag
    _atom_site_refinement_flags
    _atom_site_occupancy
    _atom_site_disorder_assembly
    _atom_site_disorder_group
    S S1 0.67495(6) 0.03757(6) 0.79732(2) 0.05333(19) Uani d . 1 . .
    O O1 0.5718(2) 0.1330(2) 0.77694(8) 0.0696(5) Uani d . 1 . .
    O O2 0.6406(2) -0.08033(19) 0.77500(8) 0.0702(5) Uani d . 1 . .
    O O3 0.7525(2) 0.34032(17) 0.89517(10) 0.0685(5) Uani d . 1 . .
    O O4 0.36103(19) 0.42442(18) 0.88546(8) 0.0636(5) Uani d . 1 . .
    O O5 0.5791(3) 0.2410(2) 1.02766(10) 0.0887(7) Uani d . 1 . .
    N N1 0.6850(2) 0.03196(17) 0.87461(8) 0.0500(4) Uani d . 1 . .
    N N2 0.5241(2) 0.4359(2) 0.89484(10) 0.0581(5) Uani d . 1 . .
    C C1 0.8659(2) 0.0746(2) 0.78344(10) 0.0515(5) Uani d . 1 . .
    C C2 0.9197(3) 0.0215(3) 0.73297(13) 0.0733(8) Uani d . 1 . .
    H H2 0.8590 -0.0352 0.7093 0.088 Uiso calc R 1 . .
    C C3 1.0668(4) 0.0543(4) 0.71811(17) 0.0957(11) Uani d . 1 . .
    H H3 1.1061 0.0188 0.6845 0.115 Uiso calc R 1 . .
    C C4 1.1538(3) 0.1389(3) 0.75290(16) 0.0841(9) Uani d . 1 . .
    H H4 1.2520 0.1606 0.7426 0.101 Uiso calc R 1 . .
    C C5 1.0981(3) 0.1920(3) 0.80265(15) 0.0694(7) Uani d . 1 . .
    H H5 1.1588 0.2494 0.8258 0.083 Uiso calc R 1 . .
    C C6 0.9522(3) 0.1609(2) 0.81871(12) 0.0602(6) Uani d . 1 . .
    H H6 0.9133 0.1971 0.8523 0.072 Uiso calc R 1 . .
    C C7 0.6276(2) 0.1142(2) 0.91567(10) 0.0484(5) Uani d . 1 . .
    C C8 0.6784(3) 0.0778(2) 0.97433(10) 0.0508(5) Uani d . 1 . .
    C C9 0.7702(3) -0.0301(2) 0.97205(10) 0.0500(5) Uani d . 1 . .
    C C10 0.8521(3) -0.1040(3) 1.01676(12) 0.0647(7) Uani d . 1 . .
    H H10 0.8514 -0.0882 1.0587 0.078 Uiso calc R 1 . .
    C C11 0.9338(4) -0.2009(3) 0.99756(16) 0.0754(8) Uani d . 1 . .
    H H11 0.9901 -0.2504 1.0269 0.090 Uiso calc R 1 . .
    C C12 0.9333(4) -0.2257(3) 0.93565(16) 0.0764(8) Uani d . 1 . .
    H H12 0.9885 -0.2926 0.9242 0.092 Uiso calc R 1 . .
    C C13 0.8548(3) -0.1556(2) 0.89043(14) 0.0668(7) Uani d . 1 . .
    H H13 0.8556 -0.1728 0.8486 0.080 Uiso calc R 1 . .
    C C14 0.7736(3) -0.0572(2) 0.90994(11) 0.0515(5) Uani d . 1 . .
    C C15 0.5211(3) 0.2171(2) 0.89660(11) 0.0553(5) Uani d . 1 . .
    H H15A 0.4437 0.2243 0.9253 0.066 Uiso calc R 1 . .
    H H15B 0.4659 0.2011 0.8558 0.066 Uiso calc R 1 . .
    C C16 0.6103(3) 0.3346(2) 0.89525(10) 0.0524(5) Uani d . 1 . .
    C C17 0.5823(4) 0.5537(3) 0.88116(14) 0.0696(7) Uani d . 1 . .
    H H17A 0.6936 0.5570 0.8936 0.104 Uiso calc R 1 . .
    H H17B 0.5312 0.6139 0.9034 0.104 Uiso calc R 1 . .
    H H17C 0.5610 0.5689 0.8375 0.104 Uiso calc R 1 . .
    C C18 0.2965(4) 0.4541(3) 0.94111(15) 0.0785(8) Uani d . 1 . .
    H H18A 0.3349 0.3983 0.9732 0.118 Uiso calc R 1 . .
    H H18B 0.1841 0.4495 0.9338 0.118 Uiso calc R 1 . .
    H H18C 0.3273 0.5346 0.9537 0.118 Uiso calc R 1 . .
    C C19 0.6408(3) 0.1433(3) 1.02879(12) 0.0629(6) Uani d . 1 . .
    O O6 0.6834(2) 0.0827(2) 1.08088(8) 0.0821(6) Uani d . 1 A .
    C C20 0.6451(4) 0.1324(5) 1.13690(14) 0.1112(13) Uani d DU 1 . .
    H H20A 0.6224 0.0677 1.1645 0.133 Uiso calc PR 0.635(6) A 1
    H H20B 0.5515 0.1816 1.1284 0.133 Uiso calc PR 0.635(6) A 1
    H H20C 0.5409 0.1042 1.1426 0.133 Uiso calc PR 0.365(6) A 2
    H H20D 0.6384 0.2193 1.1316 0.133 Uiso calc PR 0.365(6) A 2
    C C21 0.7741(6) 0.2069(7) 1.1677(3) 0.1115(15) Uani d PDU 0.635(6) A 1
    H H21A 0.8666 0.1582 1.1767 0.167 Uiso calc PR 0.635(6) A 1
    H H21B 0.7445 0.2389 1.2056 0.167 Uiso calc PR 0.635(6) A 1
    H H21C 0.7952 0.2722 1.1409 0.167 Uiso calc PR 0.635(6) A 1
    C C21A 0.7493(10) 0.1083(14) 1.1950(3) 0.1106(15) Uani d PDU 0.365(6) A 2
    H H21D 0.7271 0.0296 1.2102 0.166 Uiso calc PR 0.365(6) A 2
    H H21E 0.7315 0.1680 1.2254 0.166 Uiso calc PR 0.365(6) A 2
    H H21F 0.8568 0.1118 1.1872 0.166 Uiso calc PR 0.365(6) A 2
loop_
    _atom_site_aniso_label
    _atom_site_aniso_U_11
    _atom_site_aniso_U_22
    _atom_site_aniso_U_33
    _atom_site_aniso_U_12
    _atom_site_aniso_U_13
    _atom_site_aniso_U_23
    S1 0.0435(3) 0.0740(4) 0.0426(3) -0.0057(2) 0.0057(2) -0.0026(2)
    O1 0.0498(9) 0.1027(14) 0.0557(9) 0.0104(9) 0.0048(7) 0.0120(9)
    O2 0.0692(11) 0.0873(13) 0.0553(10) -0.0237(10) 0.0127(8) -0.0188(9)
    O3 0.0493(9) 0.0661(11) 0.0919(13) 0.0024(8) 0.0161(8) -0.0005(10)
    O4 0.0513(9) 0.0826(12) 0.0564(9) 0.0145(8) 0.0052(7) -0.0038(8)
    O5 0.1006(16) 0.0973(17) 0.0711(13) 0.0049(13) 0.0215(11) -0.0281(12)
    N1 0.0524(10) 0.0554(11) 0.0425(9) 0.0009(8) 0.0065(7) -0.0044(8)
    N2 0.0512(10) 0.0622(12) 0.0624(12) 0.0070(9) 0.0126(9) 0.0021(9)
    C1 0.0411(10) 0.0663(14) 0.0475(11) -0.0022(9) 0.0073(8) 0.0010(10)
    C2 0.0582(14) 0.100(2) 0.0646(15) -0.0152(14) 0.0181(12) -0.0212(15)
    C3 0.0676(18) 0.140(3) 0.086(2) -0.015(2) 0.0361(16) -0.026(2)
    C4 0.0518(14) 0.110(3) 0.093(2) -0.0117(15) 0.0209(14) 0.0050(19)
    C5 0.0463(12) 0.0724(17) 0.0877(19) -0.0074(11) 0.0009(12) -0.0014(14)
    C6 0.0494(12) 0.0692(15) 0.0617(14) -0.0006(10) 0.0059(10) -0.0083(11)
    C7 0.0442(10) 0.0533(12) 0.0487(11) -0.0063(9) 0.0099(8) -0.0046(9)
    C8 0.0495(11) 0.0593(13) 0.0441(10) -0.0119(9) 0.0079(8) -0.0049(9)
    C9 0.0477(10) 0.0534(12) 0.0486(11) -0.0140(9) 0.0045(8) 0.0002(9)
    C10 0.0635(14) 0.0711(16) 0.0574(13) -0.0178(12) -0.0003(11) 0.0120(12)
    C11 0.0720(17) 0.0644(17) 0.086(2) -0.0079(13) -0.0068(14) 0.0207(15)
    C12 0.0746(18) 0.0573(15) 0.096(2) 0.0052(13) 0.0070(15) 0.0031(15)
    C13 0.0689(15) 0.0629(15) 0.0688(16) 0.0048(12) 0.0093(12) -0.0071(12)
    C14 0.0495(11) 0.0527(12) 0.0522(12) -0.0051(9) 0.0052(9) 0.0000(9)
    C15 0.0435(10) 0.0647(14) 0.0580(13) 0.0024(10) 0.0067(9) -0.0059(11)
    C16 0.0504(11) 0.0612(13) 0.0462(11) 0.0039(10) 0.0080(8) -0.0028(10)
    C17 0.0807(18) 0.0645(16) 0.0678(16) 0.0088(13) 0.0265(13) 0.0075(12)
    C18 0.0718(17) 0.091(2) 0.0787(19) 0.0057(15) 0.0315(14) -0.0056(16)
    C19 0.0539(13) 0.0821(18) 0.0542(13) -0.0131(12) 0.0123(10) -0.0155(12)
    O6 0.0712(12) 0.1331(19) 0.0432(9) -0.0085(12) 0.0115(8) -0.0107(10)
    C20 0.0693(16) 0.209(4) 0.0573(15) 0.010(2) 0.0169(12) -0.032(2)
    C21 0.0722(19) 0.205(4) 0.0585(18) 0.007(2) 0.0138(15) -0.036(2)
    C21A 0.071(2) 0.206(4) 0.057(2) 0.008(2) 0.0164(17) -0.034(2)
_geom_special_details
;
;
loop_
    _geom_bond_atom_site_label_1
    _geom_bond_atom_site_label_2
    _geom_bond_site_symmetry_2
    _geom_bond_distance
    _geom_bond_publ_flag
    S1 O2 . 1.412(2) ?
    S1 O1 . 1.415(2) ?
    S1 N1 . 1.6732(19) ?
    S1 C1 . 1.751(2) ?
    O3 C16 . 1.222(3) ?
    O4 N2 . 1.395(3) ?
    O4 C18 . 1.430(3) ?
    O5 C19 . 1.204(4) ?
    N1 C7 . 1.407(3) ?
    N1 C14 . 1.414(3) ?
    N2 C16 . 1.343(3) ?
    N2 C17 . 1.442(4) ?
    C1 C2 . 1.374(4) ?
    C1 C6 . 1.383(3) ?
    C2 C3 . 1.390(4) ?
    C2 H2 . 0.9300 ?
    C3 C4 . 1.366(5) ?
    C3 H3 . 0.9300 ?
    C4 C5 . 1.368(5) ?
    C4 H4 . 0.9300 ?
    C5 C6 . 1.385(4) ?
    C5 H5 . 0.9300 ?
    C6 H6 . 0.9300 ?
    C7 C8 . 1.358(3) ?
    C7 C15 . 1.487(3) ?
    C8 C9 . 1.435(3) ?
    C8 C19 . 1.458(3) ?
    C9 C14 . 1.387(3) ?
    C9 C10 . 1.393(3) ?
    C10 C11 . 1.375(5) ?
    C10 H10 . 0.9300 ?
    C11 C12 . 1.373(5) ?
    C11 H11 . 0.9300 ?
    C12 C13 . 1.364(4) ?
    C12 H12 . 0.9300 ?
    C13 C14 . 1.388(4) ?
    C13 H13 . 0.9300 ?
    C15 C16 . 1.513(3) ?
    C15 H15A . 0.9700 ?
    C15 H15B . 0.9700 ?
    C17 H17A . 0.9600 ?
    C17 H17B . 0.9600 ?
    C17 H17C . 0.9600 ?
    C18 H18A . 0.9600 ?
    C18 H18B . 0.9600 ?
    C18 H18C . 0.9600 ?
    C19 O6 . 1.328(4) ?
    O6 C20 . 1.412(3) ?
    C20 C21 . 1.474(3) ?
    C20 C21A . 1.479(3) ?
    C20 H20A . 0.9700 ?
    C20 H20B . 0.9700 ?
    C20 H20C . 0.9700 ?
    C20 H20D . 0.9700 ?
    C21 H21A . 0.9600 ?
    C21 H21B . 0.9600 ?
    C21 H21C . 0.9600 ?
    C21A H21D . 0.9600 ?
    C21A H21E . 0.9600 ?
    C21A H21F . 0.9600 ?
loop_
    _geom_angle_atom_site_label_1
    _geom_angle_atom_site_label_2
    _geom_angle_atom_site_label_3
    _geom_angle_site_symmetry_1
    _geom_angle_site_symmetry_3
    _geom_angle
    _geom_angle_publ_flag
    O2 S1 O1 . . 119.21(13) ?
    O2 S1 N1 . . 107.07(11) ?
    O1 S1 N1 . . 107.15(10) ?
    O2 S1 C1 . . 108.50(12) ?
    O1 S1 C1 . . 109.49(12) ?
    N1 S1 C1 . . 104.39(10) ?
    N2 O4 C18 . . 110.0(2) ?
    C7 N1 C14 . . 108.36(18) ?
    C7 N1 S1 . . 129.40(16) ?
    C14 N1 S1 . . 121.93(15) ?
    C16 N2 O4 . . 117.8(2) ?
    C16 N2 C17 . . 123.6(2) ?
    O4 N2 C17 . . 114.8(2) ?
    C2 C1 C6 . . 121.9(2) ?
    C2 C1 S1 . . 116.83(19) ?
    C6 C1 S1 . . 121.00(18) ?
    C1 C2 C3 . . 118.6(3) ?
    C1 C2 H2 . . 120.7 ?
    C3 C2 H2 . . 120.7 ?
    C4 C3 C2 . . 120.0(3) ?
    C4 C3 H3 . . 120.0 ?
    C2 C3 H3 . . 120.0 ?
    C3 C4 C5 . . 120.8(3) ?
    C3 C4 H4 . . 119.6 ?
    C5 C4 H4 . . 119.6 ?
    C4 C5 C6 . . 120.5(3) ?
    C4 C5 H5 . . 119.8 ?
    C6 C5 H5 . . 119.8 ?
    C1 C6 C5 . . 118.1(2) ?
    C1 C6 H6 . . 120.9 ?
    C5 C6 H6 . . 120.9 ?
    C8 C7 N1 . . 107.8(2) ?
    C8 C7 C15 . . 127.3(2) ?
    N1 C7 C15 . . 124.8(2) ?
    C7 C8 C9 . . 109.2(2) ?
    C7 C8 C19 . . 122.5(2) ?
    C9 C8 C19 . . 128.3(2) ?
    C14 C9 C10 . . 118.8(2) ?
    C14 C9 C8 . . 106.96(19) ?
    C10 C9 C8 . . 134.2(2) ?
    C11 C10 C9 . . 118.7(3) ?
    C11 C10 H10 . . 120.7 ?
    C9 C10 H10 . . 120.7 ?
    C12 C11 C10 . . 120.9(3) ?
    C12 C11 H11 . . 119.6 ?
    C10 C11 H11 . . 119.6 ?
    C13 C12 C11 . . 122.3(3) ?
    C13 C12 H12 . . 118.9 ?
    C11 C12 H12 . . 118.9 ?
    C12 C13 C14 . . 116.7(3) ?
    C12 C13 H13 . . 121.7 ?
    C14 C13 H13 . . 121.7 ?
    C9 C14 C13 . . 122.6(2) ?
    C9 C14 N1 . . 107.6(2) ?
    C13 C14 N1 . . 129.7(2) ?
    C7 C15 C16 . . 111.70(18) ?
    C7 C15 H15A . . 109.3 ?
    C16 C15 H15A . . 109.3 ?
    C7 C15 H15B . . 109.3 ?
    C16 C15 H15B . . 109.3 ?
    H15A C15 H15B . . 107.9 ?
    O3 C16 N2 . . 120.4(2) ?
    O3 C16 C15 . . 123.5(2) ?
    N2 C16 C15 . . 116.1(2) ?
    N2 C17 H17A . . 109.5 ?
    N2 C17 H17B . . 109.5 ?
    H17A C17 H17B . . 109.5 ?
    N2 C17 H17C . . 109.5 ?
    H17A C17 H17C . . 109.5 ?
    H17B C17 H17C . . 109.5 ?
    O4 C18 H18A . . 109.5 ?
    O4 C18 H18B . . 109.5 ?
    H18A C18 H18B . . 109.5 ?
    O4 C18 H18C . . 109.5 ?
    H18A C18 H18C . . 109.5 ?
    H18B C18 H18C . . 109.5 ?
    O5 C19 O6 . . 123.1(3) ?
    O5 C19 C8 . . 124.9(3) ?
    O6 C19 C8 . . 112.1(3) ?
    C19 O6 C20 . . 118.0(3) ?
    O6 C20 C21 . . 111.7(3) ?
    O6 C20 C21A . . 119.1(5) ?
    C21 C20 C21A . . 51.1(6) ?
    O6 C20 H20A . . 109.3 ?
    C21 C20 H20A . . 109.3 ?
    O6 C20 H20B . . 109.3 ?
    C21 C20 H20B . . 109.3 ?
    H20A C20 H20B . . 108.0 ?
    O6 C20 H20C . . 107.5 ?
    C21A C20 H20C . . 107.5 ?
    O6 C20 H20D . . 107.5 ?
    C21A C20 H20D . . 107.5 ?
    H20C C20 H20D . . 107.0 ?
    C20 C21 H21A . . 109.5 ?
    C20 C21 H21B . . 109.5 ?
    C20 C21 H21C . . 109.5 ?
    C20 C21A H21D . . 109.5 ?
    C20 C21A H21E . . 109.5 ?
    H21D C21A H21E . . 109.5 ?
    C20 C21A H21F . . 109.5 ?
    H21D C21A H21F . . 109.5 ?
    H21E C21A H21F . . 109.5 ?
loop_
    _geom_torsion_atom_site_label_1
    _geom_torsion_atom_site_label_2
    _geom_torsion_atom_site_label_3
    _geom_torsion_atom_site_label_4
    _geom_torsion_site_symmetry_1
    _geom_torsion_site_symmetry_2
    _geom_torsion_site_symmetry_3
    _geom_torsion_site_symmetry_4
    _geom_torsion
    _geom_torsion_publ_flag
    O2 S1 N1 C7 . . . . -138.9(2) ?
    O1 S1 N1 C7 . . . . -9.9(2) ?
    C1 S1 N1 C7 . . . . 106.2(2) ?
    O2 S1 N1 C14 . . . . 48.3(2) ?
    O1 S1 N1 C14 . . . . 177.31(18) ?
    C1 S1 N1 C14 . . . . -66.6(2) ?
    C18 O4 N2 C16 . . . . 111.0(3) ?
    C18 O4 N2 C17 . . . . -90.2(3) ?
    O2 S1 C1 C2 . . . . 29.4(3) ?
    O1 S1 C1 C2 . . . . -102.2(2) ?
    N1 S1 C1 C2 . . . . 143.3(2) ?
    O2 S1 C1 C6 . . . . -155.9(2) ?
    O1 S1 C1 C6 . . . . 72.4(2) ?
    N1 S1 C1 C6 . . . . -42.0(2) ?
    C6 C1 C2 C3 . . . . 1.4(5) ?
    S1 C1 C2 C3 . . . . 176.0(3) ?
    C1 C2 C3 C4 . . . . -0.8(6) ?
    C2 C3 C4 C5 . . . . 0.2(6) ?
    C3 C4 C5 C6 . . . . 0.0(5) ?
    C2 C1 C6 C5 . . . . -1.2(4) ?
    S1 C1 C6 C5 . . . . -175.6(2) ?
    C4 C5 C6 C1 . . . . 0.5(4) ?
    C14 N1 C7 C8 . . . . 0.0(2) ?
    S1 N1 C7 C8 . . . . -173.54(16) ?
    C14 N1 C7 C15 . . . . -176.2(2) ?
    S1 N1 C7 C15 . . . . 10.3(3) ?
    N1 C7 C8 C9 . . . . -0.2(2) ?
    C15 C7 C8 C9 . . . . 175.9(2) ?
    N1 C7 C8 C19 . . . . 179.7(2) ?
    C15 C7 C8 C19 . . . . -4.3(4) ?
    C7 C8 C9 C14 . . . . 0.3(2) ?
    C19 C8 C9 C14 . . . . -179.6(2) ?
    C7 C8 C9 C10 . . . . 178.6(2) ?
    C19 C8 C9 C10 . . . . -1.3(4) ?
    C14 C9 C10 C11 . . . . 0.3(3) ?
    C8 C9 C10 C11 . . . . -177.9(2) ?
    C9 C10 C11 C12 . . . . -0.9(4) ?
    C10 C11 C12 C13 . . . . 0.9(5) ?
    C11 C12 C13 C14 . . . . -0.3(4) ?
    C10 C9 C14 C13 . . . . 0.3(3) ?
    C8 C9 C14 C13 . . . . 178.9(2) ?
    C10 C9 C14 N1 . . . . -178.86(19) ?
    C8 C9 C14 N1 . . . . -0.3(2) ?
    C12 C13 C14 C9 . . . . -0.3(4) ?
    C12 C13 C14 N1 . . . . 178.7(3) ?
    C7 N1 C14 C9 . . . . 0.2(2) ?
    S1 N1 C14 C9 . . . . 174.29(15) ?
    C7 N1 C14 C13 . . . . -178.9(2) ?
    S1 N1 C14 C13 . . . . -4.8(3) ?
    C8 C7 C15 C16 . . . . 85.8(3) ?
    N1 C7 C15 C16 . . . . -98.8(2) ?
    O4 N2 C16 O3 . . . . 170.5(2) ?
    C17 N2 C16 O3 . . . . 13.6(4) ?
    O4 N2 C16 C15 . . . . -10.3(3) ?
    C17 N2 C16 C15 . . . . -167.1(2) ?
    C7 C15 C16 O3 . . . . 16.2(3) ?
    C7 C15 C16 N2 . . . . -163.0(2) ?
    C7 C8 C19 O5 . . . . -9.2(4) ?
    C9 C8 C19 O5 . . . . 170.6(3) ?
    C7 C8 C19 O6 . . . . 171.1(2) ?
    C9 C8 C19 O6 . . . . -9.1(3) ?
    O5 C19 O6 C20 . . . . 4.1(4) ?
    C8 C19 O6 C20 . . . . -176.2(2) ?
    C19 O6 C20 C21 . . . . -93.0(5) ?
    C19 O6 C20 C21A . . . . -149.5(7) ?
loop_
    _geom_hbond_atom_site_label_D
    _geom_hbond_atom_site_label_H
    _geom_hbond_atom_site_label_A
    _geom_hbond_site_symmetry_A
    _geom_hbond_distance_DH
    _geom_hbond_distance_HA
    _geom_hbond_distance_DA
    _geom_hbond_angle_DHA
    _geom_hbond_publ_flag
    C2 H2 O2 . 0.93 2.54 2.896(3) 103 Y
    C6 H6 O3 . 0.93 2.37 3.218(3) 152 Y
    C10 H10 O6 . 0.93 2.46 2.969(4) 114 Y
    C13 H13 O2 . 0.93 2.51 3.039(4) 117 Y
    C15 H15A O5 . 0.97 2.39 2.844(3) 108 Y
    C15 H15B O1 . 0.97 2.17 2.847(3) 126 Y
    C17 H17B O5 3_667 0.96 2.47 3.420(3) 173 Y
    C20 H20C N1 3_657 0.97 2.45 3.351(4) 155 Y
    C20 H20C O2 3_657 0.97 2.53 3.343(4) 142 Y
    C21A H21F Cg 3_575 0.96 2.80 3.196(13) 105 Y
data_global
_journal_date_recd_electronic     2008-05-14
_journal_date_accepted     2008-05-17
_journal_name_full     'Acta Crystallographica, Section E'
_journal_year     2008
_journal_volume     64
_journal_issue      6
_journal_page_first     o1139
_journal_page_last     o1139
_journal_paper_category     QO
_journal_coeditor_code     IS2294
_publ_contact_author_name     'G.Chakkaravarthi'
_publ_contact_author_address
;
Department of Physics
CPCL Polytechnic College
Chennai 600 068
India
;
_publ_contact_author_email     chakkaravarthi_2005@yahoo.com
_publ_contact_author_fax     ?
_publ_contact_author_phone     '04425550241'
_publ_section_title
;\
Ethyl
2-[(<i>N</i>-methoxy-<i>N</i>-methylcarbamoyl)methyl]-1-(phenylsulfonyl)-\
1<i>H</i>-indole-3-carboxylate
;
loop_
    _publ_author_name
    _publ_author_address
    'G. Chakkaravarthi'
;
Department of Physics
CPCL Polytechnic College
Chennai 600 068
India
;
    'V. Dhayalan'
;
Department of Organic Chemistry
University of Madras
Guindy Campus, Chennai 600 025
India
;
    'A. K. Mohanakrishnan'
;
Department of Organic Chemistry
University of Madras
Guindy Campus, Chennai 600 025
India
;
    'V. Manivannan'
;
Department of Physics
Presidency College
Chennai 600 005
India
;
