# Supplementary material for: Ethyl 2-[(N-meth­oxy-N-methyl­carbamo­yl)meth­yl]-1-(phenyl­sulfon­yl)-1H-indole-3-carboxyl­ate
Source: Acta Crystallogr Sect E Struct Rep Online. 2008 May 21;64(Pt 6):o1139. doi: 10.1107/S1600536808014979 (PMC2961377; doi:10.1107/S1600536808014979)
Supplement: Supplementary file 2 [file e-64-o1139-Isup2.hkl]

#
# h,k,l, Fc-squared, Fo-squared, sigma(Fo-squared) and status flag
#
data_I
_shelx_title ' CP3 in P2(1)/c'
_shelx_refln_list_code          4
_shelx_F_calc_maximum      181.66
_exptl_crystal_F_000       904.00
_reflns_d_resolution_high  0.6540
 
loop_
 _symmetry_equiv_pos_as_xyz
 'x, y, z'
 '-x, y+1/2, -z+1/2'
 '-x, -y, -z'
 'x, -y-1/2, z-1/2'
 
_cell_length_a     8.5827
_cell_length_b    11.0783
_cell_length_c    21.7433
_cell_angle_alpha  90.000
_cell_angle_beta   97.091
_cell_angle_gamma  90.000
 
_shelx_F_squared_multiplier     1.000
 
loop_
 _refln_index_h
 _refln_index_k
 _refln_index_l
 _refln_F_squared_calc
 _refln_F_squared_meas
 _refln_F_squared_sigma
 _refln_observed_status
   1   0   0    10608.72     9334.99    252.96 o
   2   0   0     3142.28     3814.52     68.88 o
   3   0   0     7960.41     8749.80    114.93 o
   4   0   0     5795.48     5950.03     77.20 o
   5   0   0     1201.55     1573.15     27.61 o
   6   0   0      221.96      233.57      3.88 o
   7   0   0      479.01      449.80      8.24 o
   8   0   0       38.51       50.75      3.57 o
   9   0   0      108.17      100.21      4.57 o
  10   0   0       79.98       86.02      4.77 o
  11   0   0      101.41      107.70     10.22 o
  12   0   0       11.48       14.13      7.18 o
  13   0   0       13.51       11.84      7.72 o
   1   1   0     2842.27     3219.21     35.36 o
   2   1   0    23916.80    23936.86    251.57 o
   3   1   0       83.66      136.17      1.71 o
   4   1   0      232.82      170.76      2.12 o
   5   1   0      311.84      368.11      3.77 o
   6   1   0        1.35        2.30      0.84 o
   7   1   0        9.28       12.46      0.86 o
   8   1   0       13.31       15.56      1.82 o
   9   1   0       17.73       12.94      1.88 o
  10   1   0        8.99       12.65      2.05 o
  11   1   0        2.62       -2.09      4.36 o
  12   1   0        2.65        2.17      5.53 o
  13   1   0        2.55        4.86      6.61 o
   0   2   0    10516.45     9443.51    176.55 o
   1   2   0     3594.82     3428.01     36.68 o
   2   2   0    10774.52    10563.70     97.06 o
   3   2   0     5340.10     5517.12     51.11 o
   4   2   0      325.30      403.42      5.07 o
   5   2   0     1030.78      918.48      8.59 o
   6   2   0     1194.83     1299.38     15.54 o
   7   2   0       19.79       33.36      1.39 o
   8   2   0      143.68      142.46      3.67 o
   9   2   0      193.83      208.80      4.16 o
  10   2   0        0.14       -1.23      1.89 o
  11   2   0       44.29       44.61      7.92 o
  12   2   0        3.82        0.61      6.91 o
   1   3   0      103.50       93.95      4.84 o
   2   3   0      241.87      163.87      2.87 o
   3   3   0       44.11       38.62      2.19 o
   4   3   0     3729.60     3886.69     37.99 o
   5   3   0       89.45      104.97      2.08 o
   6   3   0      412.10      384.95      6.28 o
   7   3   0      308.26      333.30      6.87 o
   8   3   0       61.31       61.46      2.72 o
   9   3   0       43.53       45.66      2.55 o
  10   3   0       34.62       35.70      2.87 o
  11   3   0        2.12       -0.40      3.48 o
  12   3   0        1.05       -1.58      6.04 o
   0   4   0      700.70      849.46     16.99 o
   1   4   0      301.02      288.80     11.72 o
   2   4   0      322.82      469.12      7.14 o
   3   4   0       23.26       25.44      1.98 o
   4   4   0     1200.87     1228.63     13.89 o
   5   4   0      572.00      528.74      7.38 o
   6   4   0       55.43       51.87      2.24 o
   7   4   0       22.48       17.05      2.02 o
   8   4   0      262.86      264.76      6.50 o
   9   4   0       31.48       35.58      2.43 o
  10   4   0       66.25       73.85      3.79 o
  11   4   0       10.37       11.44      4.14 o
  12   4   0        4.73        8.26      7.08 o
   1   5   0      200.09      265.77      4.79 o
   2   5   0      210.02      201.37      4.02 o
   3   5   0       56.70       40.20      1.53 o
   4   5   0      280.65      273.24      3.57 o
   5   5   0     1053.94     1086.31     13.89 o
   6   5   0     1853.46     1747.76     24.17 o
   7   5   0      754.56      785.38     12.28 o
   8   5   0       21.84       25.56      2.39 o
   9   5   0       27.29       24.28      2.48 o
  10   5   0       43.25       46.96      3.50 o
  11   5   0        0.22        4.09      4.04 o
  12   5   0        9.87       12.88      7.32 o
   0   6   0      636.00      687.64     14.82 o
   1   6   0     1311.88     1380.16     19.39 o
   2   6   0       57.56       45.98      2.22 o
   3   6   0       32.81       31.74      1.73 o
   4   6   0      129.65      148.74      2.91 o
   5   6   0        1.47        7.32      2.10 o
   6   6   0      261.57      275.10      5.96 o
   7   6   0       11.14       12.63      2.20 o
   8   6   0        0.00        0.77      2.67 o
   9   6   0        6.31        6.45      2.67 o
  10   6   0        0.87       -2.64      2.64 o
  11   6   0        0.87       -0.30      4.18 o
  12   6   0        1.59        4.84      4.74 o
   1   7   0      111.57      102.66      3.32 o
   2   7   0       98.76       82.43      2.99 o
   3   7   0       57.48       55.37      2.69 o
   4   7   0      616.24      590.77      7.63 o
   5   7   0      168.94      154.37      3.60 o
   6   7   0       18.67       16.61      2.28 o
   7   7   0      192.45      190.06      5.08 o
   8   7   0        0.53        0.85      2.20 o
   9   7   0        2.85        5.81      3.50 o
  10   7   0        5.84        7.08      3.23 o
  11   7   0        3.28        6.68      4.70 o
   0   8   0      867.32      953.25     20.64 o
   1   8   0        5.83        2.43      1.75 o
   2   8   0       28.94       33.70      2.37 o
   3   8   0       31.04       31.91      2.18 o
   4   8   0        2.10        2.68      1.94 o
   5   8   0       70.46       59.65      2.34 o
   6   8   0        5.01        5.18      2.08 o
   7   8   0       30.82       30.13      3.03 o
   8   8   0        0.01        2.68      2.96 o
   9   8   0        5.85       14.00      3.58 o
  10   8   0        3.53        4.23      3.36 o
  11   8   0        3.14        7.59      6.61 o
   1   9   0      250.41      223.69      5.65 o
   2   9   0      393.14      375.85      7.56 o
   3   9   0      131.18      126.17      4.22 o
   4   9   0      190.22      202.73      5.05 o
   5   9   0       20.99       18.66      2.40 o
   6   9   0       26.68       18.88      3.00 o
   7   9   0        8.64       12.20      2.59 o
   8   9   0       12.80       13.83      2.90 o
   9   9   0       11.31       25.31      4.58 o
  10   9   0        0.01        4.43      4.37 o
  11   9   0        1.61       -3.70      3.70 o
   0  10   0      426.71      352.59     10.98 o
   1  10   0       89.68       77.03      3.90 o
   2  10   0       66.61       66.08      3.62 o
   3  10   0       15.25        7.14      2.05 o
   4  10   0        2.32       -1.48      2.38 o
   5  10   0        9.24        5.61      2.64 o
   6  10   0        0.42       -0.03      2.47 o
   7  10   0        1.98        5.01      2.65 o
   8  10   0        1.09        4.81      3.56 o
   9  10   0        3.91        4.92      3.83 o
  10  10   0        0.00        5.35      4.14 o
   1  11   0        0.46        5.71      2.61 o
   2  11   0       63.09       80.85      4.79 o
   3  11   0        0.66       -1.34      2.11 o
   4  11   0        1.36        3.18      2.30 o
   5  11   0       50.32       49.26      3.77 o
   6  11   0        0.35       -2.42      2.42 o
   7  11   0        5.13        9.87      3.82 o
   8  11   0        1.51       10.43      4.33 o
   9  11   0        2.07       -0.27      4.11 o
   0  12   0       17.74       29.17      4.51 o
   1  12   0        5.38        7.08      2.81 o
   2  12   0        0.49        0.82      2.23 o
   3  12   0        5.46        6.23      3.20 o
   4  12   0        3.97        6.82      2.99 o
   5  12   0        9.53       16.73      3.22 o
   6  12   0        0.39       -1.73      3.42 o
   7  12   0        1.69        6.12      3.94 o
   8  12   0        8.46       16.15      6.64 o
   9  12   0        4.54        5.80      4.57 o
   1  13   0        8.34        9.23      2.57 o
   2  13   0        0.51        9.34      3.49 o
   3  13   0        1.12        2.12      3.26 o
   4  13   0        5.53        1.91      3.13 o
   5  13   0        2.25        4.43      4.66 o
   6  13   0        7.17       13.49      4.28 o
   7  13   0        1.15        3.02      4.24 o
   8  13   0        1.08        3.20      4.70 o
   0  14   0        0.48        5.30      4.46 o
   1  14   0        0.43        2.78      3.12 o
   2  14   0       14.65       22.20      4.18 o
   3  14   0        8.87       21.32      4.95 o
   4  14   0        0.82        3.26      4.96 o
   5  14   0        0.03        4.25      5.93 o
   6  14   0        0.07       -2.10      4.25 o
   7  14   0        0.16        1.17      4.57 o
   1  15   0        0.39       -2.04      3.68 o
   2  15   0        0.89       11.34      4.17 o
   3  15   0        0.48        1.67      5.29 o
   4  15   0        0.24        3.20      5.55 o
   5  15   0        1.31        9.83      5.83 o
   6  15   0        0.82        3.25      4.74 o
   0  16   0        5.39        6.31      7.15 o
   1  16   0        0.17        3.12      4.04 o
   2  16   0        1.97       -4.61      5.11 o
   3  16   0        1.73       10.71      5.87 o
   4  16   0        0.13        4.09      5.70 o
 -13   1   1        3.37        0.61      7.15 o
 -12   1   1        1.52        3.53      6.90 o
 -11   1   1       69.15       62.59      5.90 o
 -10   1   1       69.88       69.77      3.90 o
  -9   1   1       32.84       36.41      2.13 o
  -8   1   1      233.67      238.13      3.56 o
  -7   1   1      124.75       93.10      1.74 o
  -6   1   1      302.80      414.06      5.34 o
  -5   1   1     2073.15     2221.35     29.36 o
  -4   1   1      582.20      517.78      6.72 o
  -3   1   1     1591.00     1830.33     19.58 o
  -2   1   1    14742.05    15519.02    138.10 o
  -1   1   1    12612.46    12483.95    183.91 o
   0   1   1    11945.68     6817.62    129.14 o
   1   1   1     3291.77     3289.98     40.87 o
   2   1   1      139.98      199.36      1.94 o
   3   1   1      174.35      128.07      1.65 o
   4   1   1     3754.59     3689.07     30.00 o
   5   1   1      601.81      612.48      6.11 o
   6   1   1      323.35      256.83      3.11 o
   7   1   1      428.14      411.21      4.96 o
   8   1   1       10.64       13.99      1.91 o
   9   1   1      160.09      145.81      3.41 o
  10   1   1      153.57      150.66      4.34 o
  11   1   1       11.20       12.71      4.59 o
  12   1   1        8.78        7.40      4.63 o
 -12   2   1        0.57       -3.81      6.98 o
 -11   2   1       20.32       12.54      6.98 o
 -10   2   1        0.09        2.15      2.68 o
  -9   2   1       23.29       22.93      2.38 o
  -8   2   1      125.40      100.55      2.53 o
  -7   2   1        0.83        0.73      0.83 o
  -6   2   1       43.00       54.48      2.55 o
  -5   2   1      236.22      336.28      3.53 o
  -4   2   1     3462.09     4066.18     35.01 o
  -3   2   1     1463.77     1526.99     14.30 o
  -2   2   1    33000.93    32135.75    291.40 o
  -1   2   1       63.86       57.33      1.29 o
   0   2   1      700.41      570.81      7.94 o
   1   2   1     7006.75     7032.26     82.58 o
   2   2   1     3890.47     3506.61     32.07 o
   3   2   1       11.58       22.84      2.03 o
   4   2   1      750.61      764.66      7.24 o
   5   2   1     1732.05     1731.95     19.04 o
   6   2   1        4.86        0.61      0.89 o
   7   2   1      798.63      751.12      9.00 o
   8   2   1      391.64      410.49      6.68 o
   9   2   1        0.16        0.82      1.51 o
  10   2   1        1.75       -1.91      2.24 o
  11   2   1       16.83       15.76      4.33 o
  12   2   1       12.50       -0.44      6.51 o
 -12   3   1        0.02       -1.82      6.74 o
 -11   3   1       29.56       29.32      4.09 o
 -10   3   1       45.55       59.34      4.97 o
  -9   3   1       12.29       12.80      2.04 o
  -8   3   1       92.14       74.82      6.66 o
  -7   3   1        3.78        3.42      1.64 o
  -6   3   1       84.35      100.49      2.26 o
  -5   3   1      298.81      241.09      3.91 o
  -4   3   1     4121.35     4245.84     43.58 o
  -3   3   1      513.59      611.50      8.28 o
  -2   3   1     6327.40     6371.82     61.58 o
  -1   3   1     5741.50     6081.97     79.33 o
   0   3   1     3232.66     3541.65     46.53 o
   1   3   1     8817.11     9081.77    118.77 o
   2   3   1     1813.68     1887.02     20.31 o
   3   3   1     1803.87     2177.39     21.56 o
   4   3   1        2.88        1.84      2.62 o
   5   3   1      877.29      904.18     16.53 o
   6   3   1        0.35        0.56      1.22 o
   7   3   1        7.73        6.57      1.55 o
   8   3   1      113.25      116.63      5.52 o
   9   3   1       79.43       73.79      3.58 o
  10   3   1        5.92        7.36      2.47 o
  11   3   1        7.52        4.49      4.62 o
  12   3   1       17.60       14.26      7.25 o
 -12   4   1        7.55       11.53      7.49 o
 -11   4   1        9.26       17.53      4.12 o
 -10   4   1        8.63       10.93      2.67 o
  -9   4   1      148.30      152.06      4.15 o
  -8   4   1      177.83      174.61      6.77 o
  -7   4   1       32.70       22.63      3.30 o
  -6   4   1      101.63       71.16      4.87 o
  -5   4   1       50.46       74.23      2.51 o
  -4   4   1     3241.96     3421.05     33.93 o
  -3   4   1        1.53       -0.61      0.61 o
  -2   4   1       82.03       63.53      3.17 o
  -1   4   1     2305.58     2313.68     30.87 o
   0   4   1      262.87      362.09      5.74 o
   1   4   1     5428.72     5393.27     70.57 o
   2   4   1     3680.98     4060.75     53.41 o
   3   4   1      710.09      714.31      8.23 o
   4   4   1     1174.88     1346.85     18.05 o
   5   4   1      685.65      749.18      9.93 o
   6   4   1        0.14       -1.70      1.99 o
   7   4   1       95.77       92.29      5.88 o
   8   4   1       17.66        9.79      2.02 o
   9   4   1        1.83       -1.24      1.84 o
  10   4   1        1.28        3.61      2.60 o
  11   4   1       53.28       58.18      5.15 o
  12   4   1        8.86        8.19      6.54 o
 -12   5   1        7.29        3.57      6.98 o
 -11   5   1        0.53       -2.04      3.74 o
 -10   5   1        0.52       -0.38      2.47 o
  -9   5   1       19.39       28.23      2.91 o
  -8   5   1        3.04        2.53      2.36 o
  -7   5   1       53.48       69.14      7.85 o
  -6   5   1      162.50      173.51     12.99 o
  -5   5   1        3.19       -2.49      2.49 o
  -4   5   1      908.47      937.62     10.75 o
  -3   5   1      446.66      518.92      6.37 o
  -2   5   1     1389.01     1525.28     20.96 o
  -1   5   1        0.02        8.00      1.15 o
   0   5   1      119.01      133.90      3.05 o
   1   5   1       82.83      107.21      3.23 o
   2   5   1      378.19      408.81      6.65 o
   3   5   1        6.96       -0.96      0.96 o
   4   5   1        0.43       -0.72      0.72 o
   5   5   1      179.63      162.45      3.54 o
   6   5   1        1.69       -5.43      5.66 o
   7   5   1      446.27      448.85      8.07 o
   8   5   1       16.11       23.47      2.05 o
   9   5   1       12.05        9.85      2.20 o
  10   5   1        0.23        0.21      2.62 o
  11   5   1        0.00       -1.20      3.87 o
  12   5   1       13.93       20.60      4.87 o
 -12   6   1       17.58       34.36     10.79 o
 -11   6   1       11.43        5.30      4.21 o
 -10   6   1        0.22       -2.67      2.67 o
  -9   6   1      114.76      124.52      5.19 o
  -8   6   1      178.43      164.37      4.78 o
  -7   6   1      140.56      127.37      5.64 o
  -6   6   1      913.19      904.90     14.02 o
  -5   6   1      252.66      225.91      4.43 o
  -4   6   1      136.22      120.60      2.26 o
  -3   6   1     1073.58     1105.91     12.62 o
  -2   6   1        3.31        5.81      1.31 o
  -1   6   1       10.29       -0.43      1.73 o
   0   6   1      693.49      724.58     10.98 o
   1   6   1       54.51       42.94      3.23 o
   2   6   1      514.67      531.22      8.51 o
   3   6   1      301.25      330.76      5.99 o
   4   6   1       41.02       32.31      1.41 o
   5   6   1     1389.25     1395.22     14.41 o
   6   6   1       25.46       26.81      2.44 o
   7   6   1        8.49        2.68      2.99 o
   8   6   1        1.37       -0.07      1.76 o
   9   6   1       19.84       12.75      2.53 o
  10   6   1       18.67       21.44      3.35 o
  11   6   1        3.76        0.06      4.08 o
  12   6   1        4.18        2.37      4.60 o
 -11   7   1        4.66        3.23      8.72 o
 -10   7   1        1.43        0.18      2.97 o
  -9   7   1       68.99       77.53      4.82 o
  -8   7   1       53.47       51.56      3.26 o
  -7   7   1       24.16       31.91      2.70 o
  -6   7   1        0.03       -1.89      1.89 o
  -5   7   1      422.99      412.84      5.90 o
  -4   7   1      110.07       90.27      2.56 o
  -3   7   1      113.85      106.27      3.76 o
  -2   7   1      100.05      115.26      3.53 o
  -1   7   1      584.21      591.88      9.58 o
   0   7   1      115.98      140.33      3.74 o
   1   7   1        4.29        1.95      1.67 o
   2   7   1        0.03       -1.47      1.47 o
   3   7   1       56.52       61.15      2.99 o
   4   7   1       69.35       66.72      2.93 o
   5   7   1      103.73       96.55      2.38 o
   6   7   1       62.55       53.77      4.90 o
   7   7   1        0.52        1.38      2.11 o
   8   7   1        2.50        1.10      1.88 o
   9   7   1       28.67       27.15      3.74 o
  10   7   1        1.99       -2.08      3.06 o
  11   7   1        3.64        0.57      4.48 o
 -11   8   1        2.72        2.14      4.99 o
 -10   8   1        0.10        1.79      3.37 o
  -9   8   1       74.08      102.02      5.61 o
  -8   8   1      190.45      234.27      6.21 o
  -7   8   1      100.54      110.90      4.39 o
  -6   8   1      107.55      110.77      3.97 o
  -5   8   1       48.16       60.24      2.26 o
  -4   8   1      391.22      371.73      5.65 o
  -3   8   1      278.26      294.53      7.35 o
  -2   8   1       73.09      102.66      3.58 o
  -1   8   1        3.61        5.64      1.77 o
   0   8   1      400.36      411.50      7.63 o
   1   8   1      139.52      146.91      4.16 o
   2   8   1        5.09        0.15      2.21 o
   3   8   1     1129.18     1213.83     17.97 o
   4   8   1       26.60       22.38      1.81 o
   5   8   1      138.83      122.09      3.17 o
   6   8   1       39.84       34.73      2.69 o
   7   8   1       14.43       14.81      2.54 o
   8   8   1       46.63       48.07      3.47 o
   9   8   1        0.43        7.53      4.92 o
  10   8   1        0.05       -3.08      3.08 o
  11   8   1        7.14        9.59      3.83 o
 -11   9   1        4.72        3.25      4.08 o
 -10   9   1       16.31       23.29      4.21 o
  -9   9   1        9.92       19.07      3.87 o
  -8   9   1       11.33       18.58      3.00 o
  -7   9   1       17.56       18.24      2.80 o
  -6   9   1       18.60       14.44      2.55 o
  -5   9   1       70.80       45.68      2.41 o
  -4   9   1       56.93       62.46      2.76 o
  -3   9   1       19.37       31.13      2.31 o
  -2   9   1       56.18       51.89      2.70 o
  -1   9   1      233.07      272.59      6.93 o
   0   9   1      340.58      358.97      7.33 o
   1   9   1       29.52       15.80      2.75 o
   2   9   1      133.77      117.33      7.50 o
   3   9   1       27.48       32.62      2.79 o
   4   9   1       16.76       16.87      2.75 o
   5   9   1       62.04       53.05      3.01 o
   6   9   1        7.14        4.19      2.30 o
   7   9   1        6.68       -2.79      3.19 o
   8   9   1       10.40       14.72      3.64 o
   9   9   1       17.56       18.38      4.00 o
  10   9   1        4.33        5.21      3.70 o
 -10  10   1        4.36        6.17      4.22 o
  -9  10   1        0.12        1.82      3.89 o
  -8  10   1        1.02        5.58      3.60 o
  -7  10   1        9.98        7.56      4.83 o
  -6  10   1       44.40       63.12      3.59 o
  -5  10   1        0.45        0.33      2.43 o
  -4  10   1        5.92        2.52      2.01 o
  -3  10   1       48.52       55.00      2.78 o
  -2  10   1        5.60        5.64      2.01 o
  -1  10   1      285.46      277.65      6.79 o
   0  10   1      278.39      274.01     12.70 o
   1  10   1      149.27      156.89      5.34 o
   2  10   1      133.33      130.91      5.69 o
   3  10   1       69.35       55.30      3.32 o
   4  10   1       36.44       34.03      2.83 o
   5  10   1        9.89       10.15      2.76 o
   6  10   1        8.74        8.27      2.59 o
   7  10   1        2.39        1.73      2.68 o
   8  10   1        3.63       10.28      5.41 o
   9  10   1        1.36        8.17      4.99 o
  10  10   1        0.83       -3.97      3.97 o
  -9  11   1        1.24       -1.94      4.12 o
  -8  11   1        1.38        8.56      4.03 o
  -7  11   1        3.31        2.69      3.53 o
  -6  11   1        5.16        6.14      2.59 o
  -5  11   1        0.79        2.15      2.56 o
  -4  11   1       28.96       34.88      2.97 o
  -3  11   1        0.14       -1.56      2.14 o
  -2  11   1       14.05       19.58      3.21 o
  -1  11   1       20.75       19.48      3.04 o
   0  11   1       30.16       32.68      3.20 o
   1  11   1       54.04       52.32      5.22 o
   2  11   1        7.85        0.59      4.61 o
   3  11   1        6.41        5.93      2.33 o
   4  11   1        8.75        5.29      2.26 o
   5  11   1        1.45        1.71      2.77 o
   6  11   1        1.46       -1.24      3.55 o
   7  11   1       19.56       22.19      4.02 o
   8  11   1        4.71       13.10      4.13 o
   9  11   1        6.56       10.36      4.10 o
  -9  12   1        0.15       -0.97      4.28 o
  -8  12   1        1.21        4.94      4.30 o
  -7  12   1        8.12        5.61      4.03 o
  -6  12   1        0.29        2.53      2.67 o
  -5  12   1        5.51        8.52      3.33 o
  -4  12   1        2.11        5.25      2.91 o
  -3  12   1       12.09        8.60      3.24 o
  -2  12   1        5.60        0.79      2.29 o
  -1  12   1        0.10       -1.74      2.17 o
   0  12   1       36.13       24.78      2.62 o
   1  12   1        0.24       -2.45      2.45 o
   2  12   1        3.01        4.28      2.76 o
   3  12   1        0.29       -2.92      2.92 o
   4  12   1        0.02        0.04      2.80 o
   5  12   1        2.65        3.10      2.96 o
   6  12   1        0.57        0.89      3.61 o
   7  12   1        1.08        9.63      4.01 o
   8  12   1        0.87       14.61      4.52 o
   9  12   1        0.15        3.30      4.75 o
  -8  13   1        0.66        2.97      4.50 o
  -7  13   1        0.18       -3.32      4.07 o
  -6  13   1        0.88        3.45      3.77 o
  -5  13   1        0.00       -4.04      4.04 o
  -4  13   1        4.19        2.55      3.07 o
  -3  13   1        7.75        4.85      3.43 o
  -2  13   1       67.48       75.61      5.19 o
  -1  13   1        1.26        0.42      2.39 o
   0  13   1        7.31       16.22      3.23 o
   1  13   1       15.82       19.22      3.28 o
   2  13   1       11.88        4.98      3.49 o
   3  13   1       21.09       36.51      4.35 o
   4  13   1        3.54        3.84      3.26 o
   5  13   1        3.10        3.65      4.64 o
   6  13   1        0.08       -1.93      4.03 o
   7  13   1        9.60       18.96      4.73 o
   8  13   1        5.35        9.72      4.87 o
  -7  14   1        1.96        5.85      4.40 o
  -6  14   1        0.78        3.17      4.23 o
  -5  14   1        0.71        3.44      5.06 o
  -4  14   1        1.54        5.68      5.12 o
  -3  14   1        0.34        1.07      3.71 o
  -2  14   1        0.06        6.56      3.62 o
  -1  14   1        5.23       15.20      3.38 o
   0  14   1        4.30        1.88      3.17 o
   1  14   1        0.01       -1.51      3.03 o
   2  14   1        0.66        6.56      3.91 o
   3  14   1        0.67        2.69      3.77 o
   4  14   1        8.88       12.37      8.18 o
   5  14   1        0.04        4.24      5.24 o
   6  14   1        0.00       -2.29      4.30 o
   7  14   1        2.68        9.03      4.61 o
  -6  15   1        0.08        5.47      4.68 o
  -5  15   1        0.46        2.47      5.44 o
  -4  15   1        5.32        2.37      9.19 o
  -3  15   1        0.11       -4.72      4.72 o
  -2  15   1        0.30        0.15      3.88 o
  -1  15   1        0.97        4.90      4.00 o
   0  15   1        2.45        2.16      3.29 o
   1  15   1        3.28        5.95      3.98 o
   2  15   1        0.41       -0.33      3.80 o
   3  15   1        0.36        0.29      5.22 o
   4  15   1        5.91       18.56      6.03 o
   5  15   1        0.02       -1.15     10.62 o
  -4  16   1        0.25        7.77      5.85 o
  -3  16   1        0.64        3.02      5.44 o
  -2  16   1        0.05        1.70      5.23 o
  -1  16   1        0.16       -1.26      3.98 o
   0  16   1        0.07       -0.71      4.85 o
   1  16   1        2.61        0.35      4.16 o
   2  16   1        0.09        3.30      4.25 o
   3  16   1        2.39       13.23     10.93 o
   4  16   1        0.06       12.68      7.13 o
 -13   0   2       18.70       25.90      8.53 o
 -12   0   2      138.02      185.12     13.45 o
 -11   0   2        7.20        1.85      5.66 o
 -10   0   2       43.50       38.68      7.08 o
  -9   0   2       10.32       11.94      4.52 o
  -8   0   2       79.39       63.42      3.63 o
  -7   0   2       36.06       18.49      3.78 o
  -6   0   2      113.88       59.62      4.86 o
  -5   0   2     2545.57     2858.75     87.74 o
  -4   0   2      697.61      636.50     12.90 o
  -3   0   2      812.85     1020.42     28.59 o
  -2   0   2      599.94      720.79     20.50 o
  -1   0   2      479.76      537.74     11.24 o
   0   0   2       32.98        0.91      0.30 o
   1   0   2    17903.44    16922.98    201.35 o
   2   0   2      233.33      372.37      3.90 o
   3   0   2      381.63      697.82      7.76 o
   4   0   2     1751.57     2314.05     29.41 o
   5   0   2      115.63      109.53      2.80 o
   6   0   2        0.11        7.65      1.17 o
   7   0   2      187.86      168.69      4.18 o
   8   0   2      143.38      124.57      4.43 o
   9   0   2      104.05       87.86      3.58 o
  10   0   2       13.79        8.51      3.06 o
  11   0   2        4.78        4.82      5.97 o
  12   0   2       18.99       16.86      7.08 o
 -13   1   2        0.90       -1.55      6.98 o
 -12   1   2        2.00       -0.48      5.08 o
 -11   1   2        4.29        6.20      4.29 o
 -10   1   2       31.78       35.12      2.97 o
  -9   1   2       36.38       36.45      2.80 o
  -8   1   2       98.65      104.27      4.90 o
  -7   1   2        3.58        1.30      1.15 o
  -6   1   2        1.12        8.45      1.87 o
  -5   1   2      130.98      193.90      2.99 o
  -4   1   2      368.59      319.27      5.60 o
  -3   1   2       22.64       43.76      2.46 o
  -2   1   2     6887.74     7543.21     74.68 o
  -1   1   2     2081.51     2137.51     24.06 o
   0   1   2     1514.28     1430.23     27.99 o
   1   1   2     1122.32     1159.20      9.19 o
   2   1   2     1006.78      876.60      6.50 o
   3   1   2        0.56        3.16      0.31 o
   4   1   2        0.82        6.37      0.59 o
   5   1   2      789.28      715.29      7.68 o
   6   1   2        0.70        2.56      0.78 o
   7   1   2       78.34       78.84      2.09 o
   8   1   2        5.36        3.07      1.44 o
   9   1   2        0.11        2.16      1.55 o
  10   1   2       13.58       16.05      2.33 o
  11   1   2        5.72        7.34      2.97 o
  12   1   2        1.64       -5.63      6.17 o
 -13   2   2        1.91       -6.31      7.18 o
 -12   2   2       15.46        9.54      7.76 o
 -11   2   2        0.08       -4.15      4.15 o
 -10   2   2      128.92      143.08      5.37 o
  -9   2   2       47.15       45.12      2.98 o
  -8   2   2        0.01        0.37      0.98 o
  -7   2   2      219.66      207.49      3.06 o
  -6   2   2      116.17      138.24      2.74 o
  -5   2   2       64.09       80.40      1.38 o
  -4   2   2      809.51      992.30      8.97 o
  -3   2   2     1613.95     1613.18     14.13 o
  -2   2   2     7753.64     8724.81     74.84 o
  -1   2   2     1290.25     1433.44     13.34 o
   0   2   2     5087.29     5171.95     59.72 o
   1   2   2     1611.93     1817.73     21.60 o
   2   2   2      658.28      702.57      6.44 o
   3   2   2      680.53      681.82      5.94 o
   4   2   2     1101.95     1128.55     14.21 o
   5   2   2      251.72      232.19      2.79 o
   6   2   2       15.47       17.35      1.08 o
   7   2   2        4.60        2.27      1.49 o
   8   2   2      294.94      297.40      5.44 o
   9   2   2       24.02       19.68      1.88 o
  10   2   2       50.55       46.76      3.61 o
  11   2   2        6.20        9.69      3.63 o
  12   2   2        0.37       -2.50      6.27 o
 -12   3   2        1.90       -6.74      6.74 o
 -11   3   2        0.65       -2.76      3.18 o
 -10   3   2       40.43       40.22      4.15 o
  -9   3   2        2.77        1.64      2.37 o
  -8   3   2        0.18       -2.21      2.21 o
  -7   3   2       12.17        9.84      1.75 o
  -6   3   2       31.42       33.12      1.43 o
  -5   3   2       16.12       17.27      1.76 o
  -4   3   2     2205.50     2525.81     24.95 o
  -3   3   2      469.41      517.73      4.98 o
  -2   3   2       19.48       35.71      2.29 o
  -1   3   2      159.17      112.26      4.02 o
   0   3   2     1070.87     1193.52     16.23 o
   1   3   2     1359.91     1537.17     20.70 o
   2   3   2      191.11      219.33      3.35 o
   3   3   2      516.50      603.29      6.51 o
   4   3   2      239.94      247.84      3.23 o
   5   3   2       72.11       78.64      2.54 o
   6   3   2      909.15      872.10     12.35 o
   7   3   2        0.84       -1.07      1.07 o
   8   3   2        4.72        2.34      1.74 o
   9   3   2        3.45        1.20      1.81 o
  10   3   2       96.46      101.10      6.00 o
  11   3   2        0.04       -1.21      3.40 o
  12   3   2        0.59        6.00      6.68 o
 -12   4   2        3.64       -6.07      6.91 o
 -11   4   2        1.40       -3.44      3.44 o
 -10   4   2        0.19       -1.98      3.21 o
  -9   4   2       31.52       39.60      4.34 o
  -8   4   2       80.11       85.84      3.65 o
  -7   4   2      552.98      575.96     10.75 o
  -6   4   2      577.88      583.27     10.56 o
  -5   4   2       68.88       61.17      1.87 o
  -4   4   2     1725.04     1691.63     18.62 o
  -3   4   2     1141.57     1302.02     14.22 o
  -2   4   2      139.58      158.06      2.48 o
  -1   4   2       11.11        8.31      1.56 o
   0   4   2      191.26      294.69      4.91 o
   1   4   2      137.13      148.68      7.60 o
   2   4   2     1901.02     1782.22     24.10 o
   3   4   2      210.92      219.07      3.20 o
   4   4   2       94.63       78.25      3.07 o
   5   4   2      806.11      747.81      9.99 o
   6   4   2      104.85       97.64      3.45 o
   7   4   2       28.80       32.41      3.00 o
   8   4   2       73.59       73.90      3.22 o
   9   4   2        0.01       -1.84      1.84 o
  10   4   2       20.11       23.95      3.91 o
  11   4   2        0.03        0.61      6.27 o
  12   4   2        0.04       11.06      7.01 o
 -12   5   2        2.01        2.87      6.47 o
 -11   5   2        1.64       -4.41      6.71 o
 -10   5   2       15.85       22.01      2.93 o
  -9   5   2       34.55       38.78      3.47 o
  -8   5   2      135.30      130.46      4.64 o
  -7   5   2       15.61       18.93      3.22 o
  -6   5   2     1386.97     1382.72     20.56 o
  -5   5   2     2245.23     2239.89     24.61 o
  -4   5   2       23.94       31.29      2.02 o
  -3   5   2      469.27      617.31      7.36 o
  -2   5   2       33.62       53.76      1.89 o
  -1   5   2      256.61      208.72      4.04 o
   0   5   2        0.09        3.40      2.52 o
   1   5   2     3227.19     3114.69     41.48 o
   2   5   2      227.09      246.57      4.66 o
   3   5   2      976.19      839.78      9.76 o
   4   5   2      928.59      877.33      9.47 o
   5   5   2       92.67       86.51      2.44 o
   6   5   2     1223.25     1232.66     17.73 o
   7   5   2        0.11       -1.13      2.20 o
   8   5   2       14.31       11.68      1.86 o
   9   5   2        4.99        7.78      2.18 o
  10   5   2       13.10       11.69      2.96 o
  11   5   2        1.01       -2.78      3.88 o
  12   5   2        4.83        6.02      4.43 o
 -12   6   2        2.11        4.39      4.75 o
 -11   6   2        0.00        0.31      4.09 o
 -10   6   2        1.05        2.12      2.65 o
  -9   6   2        0.01        0.56      2.70 o
  -8   6   2      259.84      262.22      8.02 o
  -7   6   2       28.83       24.99      4.05 o
  -6   6   2        2.92        4.61      3.24 o
  -5   6   2        9.82        2.27      2.25 o
  -4   6   2       27.12       40.95      1.58 o
  -3   6   2       99.55      100.43      2.36 o
  -2   6   2      361.18      366.55      5.59 o
  -1   6   2      741.60      716.29     10.87 o
   0   6   2      705.22      804.47     12.01 o
   1   6   2      780.09      720.44     10.99 o
   2   6   2        4.74        1.77      2.27 o
   3   6   2       32.74       30.41      1.94 o
   4   6   2       47.55       60.17      1.90 o
   5   6   2      117.64      103.69      6.46 o
   6   6   2       19.60       12.61      2.14 o
   7   6   2        1.27       -1.57      1.57 o
   8   6   2       11.35        8.46      1.90 o
   9   6   2        0.53        0.16      1.91 o
  10   6   2       11.66       10.12      3.15 o
  11   6   2        9.67       13.37      4.61 o
  12   6   2        0.42        6.86      5.80 o
 -11   7   2       13.91       11.27      4.93 o
 -10   7   2       37.29       42.38      3.88 o
  -9   7   2        1.03        7.33      3.07 o
  -8   7   2      155.73      157.53      4.86 o
  -7   7   2       91.21      111.94      4.25 o
  -6   7   2       75.30       74.18      3.57 o
  -5   7   2      355.84      382.01      5.53 o
  -4   7   2      348.95      330.88      6.07 o
  -3   7   2      233.68      242.06      3.99 o
  -2   7   2     1036.79     1032.08     13.43 o
  -1   7   2      309.41      344.20      6.36 o
   0   7   2      557.81      496.82      8.37 o
   1   7   2     1037.14     1065.42     15.70 o
   2   7   2      225.63      232.20      5.04 o
   3   7   2      729.69      764.40     11.85 o
   4   7   2      219.23      208.48      3.79 o
   5   7   2       83.25       80.19      2.29 o
   6   7   2        0.14        0.65      1.94 o
   7   7   2       71.94       85.37      3.30 o
   8   7   2        0.40       -0.23      1.86 o
   9   7   2       15.58       11.94      3.31 o
  10   7   2        5.65        8.24      3.18 o
  11   7   2        0.20        4.83      3.42 o
 -11   8   2        0.74       -0.07      4.91 o
 -10   8   2       13.06       12.24      3.95 o
  -9   8   2        0.42        9.16      3.49 o
  -8   8   2       45.07       42.21      3.23 o
  -7   8   2       26.60       27.21      2.79 o
  -6   8   2        6.16        3.09      2.04 o
  -5   8   2       28.28       29.62      1.79 o
  -4   8   2       32.98       30.21      1.86 o
  -3   8   2       22.26       21.95      2.82 o
  -2   8   2       13.14       12.06      1.67 o
  -1   8   2       32.05       27.12      2.30 o
   0   8   2       34.74       29.27      4.33 o
   1   8   2       43.48       45.16      2.60 o
   2   8   2        0.43        0.06      1.85 o
   3   8   2       10.33        8.61      3.87 o
   4   8   2      319.38      331.74      5.31 o
   5   8   2       13.82       13.28      1.64 o
   6   8   2        0.37       -1.94      1.94 o
   7   8   2        1.28        0.60      2.47 o
   8   8   2       15.36       19.16      2.89 o
   9   8   2        4.24        3.30      4.00 o
  10   8   2        0.35       -3.29      3.33 o
  11   8   2        0.03       -1.79      3.58 o
 -11   9   2        3.92       13.64      5.76 o
 -10   9   2       20.18       19.57      4.25 o
  -9   9   2        6.79        8.10      3.59 o
  -8   9   2      118.90      139.87      5.27 o
  -7   9   2       37.62       40.23      3.56 o
  -6   9   2        0.14       -0.48      2.17 o
  -5   9   2        2.37        1.16      1.50 o
  -4   9   2      219.69      232.66      4.86 o
  -3   9   2       69.09       68.73      2.98 o
  -2   9   2      493.25      517.06      8.24 o
  -1   9   2       65.01       52.21      2.70 o
   0   9   2        2.12       -1.23      2.32 o
   1   9   2      226.87      200.35      5.33 o
   2   9   2        9.27        1.27      2.79 o
   3   9   2      268.79      279.64      6.35 o
   4   9   2       65.17       59.50      2.72 o
   5   9   2        2.38        0.51      2.11 o
   6   9   2       17.66       21.88      2.34 o
   7   9   2        2.24        2.28      2.40 o
   8   9   2        0.44        0.86      3.26 o
   9   9   2       19.01       31.28      4.30 o
  10   9   2        5.81        6.88      3.81 o
 -10  10   2       15.69       26.30      4.64 o
  -9  10   2        0.00       -3.06      3.94 o
  -8  10   2        0.81        1.54      3.55 o
  -7  10   2        0.00       -1.54      2.48 o
  -6  10   2       31.60       30.05      2.92 o
  -5  10   2       32.08       24.42      3.02 o
  -4  10   2       14.84       26.81      2.58 o
  -3  10   2       12.58        8.84      2.09 o
  -2  10   2        0.85        3.00      2.20 o
  -1  10   2      105.39      139.75      4.34 o
   0  10   2       19.38       13.34      3.72 o
   1  10   2      242.61      323.82      7.98 o
   2  10   2        4.33        4.17      2.41 o
   3  10   2       15.43       11.55      2.38 o
   4  10   2       15.11       10.78      2.36 o
   5  10   2        0.22       -1.99      1.99 o
   6  10   2       13.35       16.36      2.74 o
   7  10   2        1.48       -0.35      2.54 o
   8  10   2       10.84       20.82      4.14 o
   9  10   2        0.46        5.12      3.95 o
  10  10   2        0.59       -3.44      3.96 o
  -9  11   2        0.11       -3.19      4.01 o
  -8  11   2        8.46        9.05      4.09 o
  -7  11   2        4.94        3.50      2.73 o
  -6  11   2        6.15        4.04      4.02 o
  -5  11   2        0.48       -1.13      2.65 o
  -4  11   2        0.43        1.20      2.20 o
  -3  11   2        0.75       -0.53      2.12 o
  -2  11   2       48.98       34.64      2.76 o
  -1  11   2       35.84       51.52      3.04 o
   0  11   2        5.04       -1.91      1.91 o
   1  11   2       73.31       67.10      3.73 o
   2  11   2        3.21        0.47      2.47 o
   3  11   2        2.55        0.77      2.84 o
   4  11   2       49.58       56.17      3.43 o
   5  11   2        6.55        4.02      3.33 o
   6  11   2       10.89        9.43      2.97 o
   7  11   2        0.15       -0.24      3.56 o
   8  11   2        0.91        2.35      4.00 o
   9  11   2        3.79        5.86      4.05 o
  -9  12   2        3.52        7.40      4.43 o
  -8  12   2        0.00        0.02      4.11 o
  -7  12   2        1.56        2.65      5.61 o
  -6  12   2        8.86        5.03      3.08 o
  -5  12   2        0.53       -0.81      2.58 o
  -4  12   2        8.98        2.93      2.76 o
  -3  12   2        9.38        4.35      3.23 o
  -2  12   2        8.02        2.12      2.31 o
  -1  12   2       49.30       37.36      2.94 o
   0  12   2        1.66       -0.97      2.18 o
   1  12   2        7.10       16.79      2.53 o
   2  12   2       61.75       69.37      3.53 o
   3  12   2       10.28        7.12      3.36 o
   4  12   2        0.04       -4.07      4.07 o
   5  12   2        9.50        8.00      3.12 o
   6  12   2        4.50        1.72      3.63 o
   7  12   2       13.31       22.44      4.48 o
   8  12   2       16.94       24.29      5.86 o
   9  12   2        0.45        2.00      4.43 o
  -8  13   2        0.01       -1.32      4.37 o
  -7  13   2        0.09        0.70      4.19 o
  -6  13   2        4.70       10.39      4.03 o
  -5  13   2        2.69       -1.55      3.06 o
  -4  13   2        1.87        0.21      4.21 o
  -3  13   2        2.95        7.39      3.89 o
  -2  13   2        2.11        5.75      3.53 o
  -1  13   2        2.12        8.06      2.52 o
   0  13   2        8.36       10.34      2.60 o
   1  13   2        1.01       -2.22      2.75 o
   2  13   2       16.96       27.90      4.16 o
   3  13   2       14.21       19.63      3.99 o
   4  13   2        0.92        1.53      4.16 o
   5  13   2        3.50        4.52      6.05 o
   6  13   2        0.27        4.00      4.16 o
   7  13   2        0.14        7.99      4.83 o
   8  13   2        0.64        0.28      4.35 o
  -7  14   2        0.72        6.91      4.66 o
  -6  14   2        0.10       -3.27      4.24 o
  -5  14   2        0.28       -0.88      5.02 o
  -4  14   2        2.28       -0.10      4.90 o
  -3  14   2       16.64       23.97      4.28 o
  -2  14   2       15.10       12.15      4.09 o
  -1  14   2        8.05       11.48      3.29 o
   0  14   2        1.01       -1.48      2.99 o
   1  14   2        0.76       -2.71      2.77 o
   2  14   2       14.48       12.23      4.70 o
   3  14   2        5.57       11.65      4.08 o
   4  14   2        7.12       19.57      5.55 o
   5  14   2       20.26       16.03      5.65 o
   6  14   2        6.61        1.23      4.38 o
   7  14   2        0.22       -2.46      4.58 o
  -6  15   2        0.01        8.23      4.79 o
  -5  15   2        1.93       -3.73      5.16 o
  -4  15   2        1.73       -0.75      7.40 o
  -3  15   2        0.03       -4.23      4.98 o
  -2  15   2        2.01       -3.65      3.65 o
  -1  15   2        2.42        5.07      3.91 o
   0  15   2        0.11        5.49      3.39 o
   1  15   2        0.01        0.59      3.84 o
   2  15   2        3.43        6.20      4.07 o
   3  15   2        2.93        4.95      6.49 o
   4  15   2        4.18       -1.65      5.46 o
   5  15   2        0.76        4.46      5.17 o
  -4  16   2        2.61        9.21      6.09 o
  -3  16   2        1.26       -4.38      5.25 o
  -2  16   2        0.01        0.23      5.36 o
  -1  16   2        4.71        5.14      4.28 o
   0  16   2        0.03       -1.48      4.88 o
   1  16   2        0.63        0.75      6.42 o
   2  16   2        0.00       -0.29      4.18 o
   3  16   2        1.21       15.29      5.77 o
   4  16   2        1.90       11.13      6.01 o
 -13   1   3        2.68       -1.21      6.95 o
 -12   1   3        0.81       -4.60      4.82 o
 -11   1   3       48.05       55.77      5.79 o
 -10   1   3       38.06       38.80      4.83 o
  -9   1   3       29.33       32.51      2.49 o
  -8   1   3      198.45      211.21      5.28 o
  -7   1   3      249.76      243.01      6.46 o
  -6   1   3       37.56       39.86      1.64 o
  -5   1   3      551.72      536.31      7.13 o
  -4   1   3       75.99      119.91      2.19 o
  -3   1   3     7635.05     8101.80     94.03 o
  -2   1   3     7762.00     7699.54     71.45 o
  -1   1   3        4.06        0.65      0.28 o
   0   1   3      359.72      405.66      4.35 o
   1   1   3      867.14      869.00      6.66 o
   2   1   3      657.89      572.09      4.19 o
   3   1   3       14.32       18.48      0.53 o
   4   1   3      137.38      117.89      1.44 o
   5   1   3      284.08      364.40      4.20 o
   6   1   3     1044.05     1104.24     17.29 o
   7   1   3        8.22        9.83      1.25 o
   8   1   3       47.92       42.77      1.82 o
   9   1   3       87.20       89.46      2.68 o
  10   1   3        9.63       16.89      2.43 o
  11   1   3        3.09        0.65      2.88 o
  12   1   3        2.40        7.25      6.47 o
 -13   2   3        2.83       -0.98      7.35 o
 -12   2   3       13.93        0.40      7.32 o
 -11   2   3        1.12       -5.40      5.40 o
 -10   2   3       86.05       83.86      7.37 o
  -9   2   3       16.55       19.31      2.51 o
  -8   2   3       13.25       10.55      2.19 o
  -7   2   3       42.81       46.22      2.82 o
  -6   2   3       53.02       38.57      1.73 o
  -5   2   3      207.14      215.65      2.84 o
  -4   2   3      153.37      141.58      2.18 o
  -3   2   3     1016.26     1214.44     10.75 o
  -2   2   3     1752.80     2034.12     17.58 o
  -1   2   3      753.49      844.84      7.53 o
   0   2   3    26811.91    26165.92    254.17 o
   1   2   3     1780.73     2200.43     23.37 o
   2   2   3      210.15      213.66      2.22 o
   3   2   3      304.30      205.72      2.43 o
   4   2   3        2.40        5.95      0.58 o
   5   2   3        7.31        9.99      0.78 o
   6   2   3        0.07       -0.80      0.80 o
   7   2   3      123.95      115.23      2.62 o
   8   2   3        1.27       -1.25      1.25 o
   9   2   3       15.75       20.00      1.71 o
  10   2   3        0.20       -2.24      2.24 o
  11   2   3       38.92       48.68      4.73 o
  12   2   3        0.00        1.18      6.00 o
 -12   3   3        0.07       -5.97      5.97 o
 -11   3   3        2.90       15.34      6.85 o
 -10   3   3        1.13       -1.78      3.00 o
  -9   3   3        4.59        1.61      1.75 o
  -8   3   3       70.05       59.34      2.56 o
  -7   3   3      215.32      188.07      3.54 o
  -6   3   3       17.95       28.16      2.61 o
  -5   3   3     1260.88     1249.24     12.85 o
  -4   3   3        1.40        3.08      0.72 o
  -3   3   3     4966.23     5280.11     45.02 o
  -2   3   3      169.48      276.75      3.03 o
  -1   3   3     2112.72     2197.15     25.81 o
   0   3   3       79.79      191.14      3.02 o
   1   3   3      118.11       96.60      2.11 o
   2   3   3     6262.25     6002.82     62.71 o
   3   3   3      199.44      193.21      2.47 o
   4   3   3      323.62      361.48      3.99 o
   5   3   3       81.73       81.18      1.91 o
   6   3   3      885.78      854.81     10.07 o
   7   3   3      119.46      113.88      2.68 o
   8   3   3        0.82        1.10      1.36 o
   9   3   3        9.94        6.86      2.02 o
  10   3   3        4.69        6.79      2.64 o
  11   3   3        5.66       12.00      4.04 o
  12   3   3        5.66        2.06      6.41 o
 -12   4   3        0.01       -4.35      5.97 o
 -11   4   3        0.78       -3.22      3.22 o
 -10   4   3       18.73       14.24      3.72 o
  -9   4   3       46.85       63.22      3.25 o
  -8   4   3        4.15        2.68      1.97 o
  -7   4   3       33.30       44.44      3.31 o
  -6   4   3      536.13      517.96      7.37 o
  -5   4   3        2.49       -0.85      0.85 o
  -4   4   3      626.09      682.57      8.57 o
  -3   4   3       42.24       52.37      2.46 o
  -2   4   3      166.70      137.49      2.25 o
  -1   4   3     2895.28     2589.37     30.46 o
   0   4   3      222.08      215.42      3.50 o
   1   4   3     1230.76     1213.91     14.88 o
   2   4   3      278.51      267.39      4.78 o
   3   4   3        3.72       12.89      0.86 o
   4   4   3      358.50      415.91      5.34 o
   5   4   3     1891.79     1897.82     20.87 o
   6   4   3      105.42       89.59      3.41 o
   7   4   3      103.26      101.55      3.17 o
   8   4   3       49.59       52.19      2.45 o
   9   4   3       42.40       41.23      2.70 o
  10   4   3       28.09       28.17      3.24 o
  11   4   3       15.95       14.15      4.18 o
  12   4   3        0.17        0.62      3.86 o
 -12   5   3        2.04       -6.81      6.81 o
 -11   5   3        6.24        8.15      5.46 o
 -10   5   3        0.92       -2.05      2.25 o
  -9   5   3        3.07        0.85      2.36 o
  -8   5   3        4.56        0.84      2.18 o
  -7   5   3       13.07       18.34      2.21 o
  -6   5   3      891.90      834.50     16.44 o
  -5   5   3      273.45      244.25     10.67 o
  -4   5   3       11.83       10.51      0.84 o
  -3   5   3        0.78        1.62      0.81 o
  -2   5   3      384.49      436.46      6.20 o
  -1   5   3      200.17      240.74      3.97 o
   0   5   3      362.84      453.78      6.42 o
   1   5   3        0.42       -1.36      1.36 o
   2   5   3        1.83        4.15      2.20 o
   3   5   3      127.93      133.32      2.58 o
   4   5   3       52.11       53.95      1.68 o
   5   5   3       91.94       75.92      2.06 o
   6   5   3        7.25       17.39      3.87 o
   7   5   3       22.33       14.37      1.86 o
   8   5   3       28.49       24.37      2.16 o
   9   5   3       18.33       20.51      2.49 o
  10   5   3        7.02       12.52      3.10 o
  11   5   3        0.35       -1.20      4.01 o
  12   5   3        0.25        6.21      4.45 o
 -12   6   3        4.55        2.77      6.85 o
 -11   6   3        1.26       -2.41      4.00 o
 -10   6   3       10.83       14.79      2.94 o
  -9   6   3       22.47       33.16      3.19 o
  -8   6   3       25.94       30.33      3.95 o
  -7   6   3      412.98      407.04      7.65 o
  -6   6   3       33.12       32.50      3.28 o
  -5   6   3       13.85       11.04      1.83 o
  -4   6   3      455.05      437.61      5.73 o
  -3   6   3      451.43      454.36      5.91 o
  -2   6   3       23.31       19.85      1.41 o
  -1   6   3      194.95      229.51      4.15 o
   0   6   3      523.82      555.07      7.83 o
   1   6   3     1812.64     1999.25     27.45 o
   2   6   3      704.89      720.61     11.04 o
   3   6   3       67.32       56.25      2.55 o
   4   6   3      287.83      325.48      4.45 o
   5   6   3      249.97      257.52      4.97 o
   6   6   3       12.32       10.03      1.82 o
   7   6   3        2.74       -0.35      1.67 o
   8   6   3       53.94       61.98      2.90 o
   9   6   3        6.00       -0.26      2.59 o
  10   6   3       21.04       21.53      3.48 o
  11   6   3        6.69        8.73      3.43 o
 -11   7   3        2.91        2.63      4.68 o
 -10   7   3        1.03        1.89      3.06 o
  -9   7   3       20.57       26.46      3.81 o
  -8   7   3      162.01      159.01      4.87 o
  -7   7   3        1.50        2.06      2.14 o
  -6   7   3      116.39      109.75      3.92 o
  -5   7   3      265.01      268.81      5.02 o
  -4   7   3       63.47       61.69      2.19 o
  -3   7   3        6.91        6.32      1.18 o
  -2   7   3       85.37      101.86      2.94 o
  -1   7   3       25.51       17.96      1.55 o
   0   7   3      131.85      130.40      3.25 o
   1   7   3       17.32       12.12      1.87 o
   2   7   3      188.99      225.21      4.97 o
   3   7   3       37.84       25.66      2.20 o
   4   7   3       57.89       58.08      2.24 o
   5   7   3      219.32      216.92      3.35 o
   6   7   3       64.61       66.94      2.94 o
   7   7   3       16.22       14.63      2.57 o
   8   7   3        9.43       10.08      2.18 o
   9   7   3        0.07       -2.47      4.94 o
  10   7   3        1.03       -3.05      3.05 o
  11   7   3        0.72       -3.29      3.38 o
 -11   8   3        0.14       -3.83      5.51 o
 -10   8   3       51.70       53.34      4.62 o
  -9   8   3       35.98       43.20      4.19 o
  -8   8   3       59.70       61.46      3.61 o
  -7   8   3      131.55      142.42      4.60 o
  -6   8   3       11.57        9.49      2.14 o
  -5   8   3        0.75       -1.15      1.23 o
  -4   8   3      188.97      139.91      3.27 o
  -3   8   3       50.72       44.86      1.98 o
  -2   8   3       43.39       38.08      2.13 o
  -1   8   3      304.59      267.01      5.08 o
   0   8   3      973.50      995.05     13.40 o
   1   8   3        2.80        0.89      1.84 o
   2   8   3      825.48      823.79     12.93 o
   3   8   3       13.52        3.72      2.37 o
   4   8   3      117.23      125.73      3.65 o
   5   8   3        0.92        1.72      1.32 o
   6   8   3        2.40       -0.44      1.76 o
   7   8   3       23.19       34.86      2.60 o
   8   8   3        1.05       -0.48      2.43 o
   9   8   3       11.18       17.16      3.67 o
  10   8   3       14.58       15.12      4.68 o
  11   8   3        3.63        2.26      3.71 o
 -11   9   3        0.90       -4.85      5.14 o
 -10   9   3       20.46       16.17      4.02 o
  -9   9   3       15.50       20.25      3.96 o
  -8   9   3       13.43       25.68      4.44 o
  -7   9   3        0.61        2.21      2.92 o
  -6   9   3       38.36       35.33      2.93 o
  -5   9   3       11.35        4.65      2.06 o
  -4   9   3        8.84        8.42      1.78 o
  -3   9   3      159.92      123.38      3.73 o
  -2   9   3      170.42      153.55      4.22 o
  -1   9   3      258.06      276.77      5.59 o
   0   9   3       38.52       29.48      2.32 o
   1   9   3       24.60       22.52      2.88 o
   2   9   3       87.20       86.80      3.92 o
   3   9   3       28.05       18.51      2.53 o
   4   9   3       36.17       43.37      2.85 o
   5   9   3       26.45       29.17      2.36 o
   6   9   3        2.91        4.19      2.08 o
   7   9   3        1.96        2.01      2.47 o
   8   9   3        0.67        4.49      3.23 o
   9   9   3        3.48        2.20      3.53 o
  10   9   3        0.19       -0.57      3.68 o
 -10  10   3        6.22        6.89      4.21 o
  -9  10   3       10.63       12.84      4.05 o
  -8  10   3        9.48       11.76      3.91 o
  -7  10   3        5.34        4.35      2.57 o
  -6  10   3        3.03        6.14      2.48 o
  -5  10   3        0.07       -0.65      2.46 o
  -4  10   3       33.20       41.19      2.82 o
  -3  10   3       96.38      113.53      3.81 o
  -2  10   3       30.15       30.07      3.41 o
  -1  10   3       45.95       39.24      2.95 o
   0  10   3       16.07       12.09      3.05 o
   1  10   3      258.87      250.76      5.57 o
   2  10   3       51.86       49.52      2.78 o
   3  10   3        2.34       -1.93      1.93 o
   4  10   3       12.78       10.29      2.02 o
   5  10   3        2.59       -1.87      1.87 o
   6  10   3       17.02       17.46      2.90 o
   7  10   3        7.25        6.06      3.44 o
   8  10   3       62.32       71.65      7.02 o
   9  10   3        0.28        0.38      3.86 o
  10  10   3        2.99        2.67      3.87 o
  -9  11   3        0.02       -1.90      4.02 o
  -8  11   3       12.10        4.63      3.79 o
  -7  11   3        3.31        3.93      2.86 o
  -6  11   3       15.59        8.60      2.64 o
  -5  11   3       36.68       36.65      3.38 o
  -4  11   3        0.13       -2.10      2.10 o
  -3  11   3       47.17       36.79      3.05 o
  -2  11   3      136.88      145.37      4.59 o
  -1  11   3       33.05       29.25      2.68 o
   0  11   3       15.75        7.62      2.28 o
   1  11   3        1.91       -1.29      2.06 o
   2  11   3        7.09        6.58      2.22 o
   3  11   3       10.96        7.57      2.71 o
   4  11   3        1.15       -0.97      2.28 o
   5  11   3        0.50        2.22      2.75 o
   6  11   3       36.09       35.30      3.35 o
   7  11   3        0.20       -4.77      4.99 o
   8  11   3        0.56       -5.36      5.36 o
   9  11   3        1.79        7.12      4.29 o
  -9  12   3        0.00        0.68      4.32 o
  -8  12   3        1.75       -2.94      3.81 o
  -7  12   3        0.01       -3.54      3.54 o
  -6  12   3        0.11       -0.79      2.67 o
  -5  12   3        0.02        3.42      2.82 o
  -4  12   3        0.38       -2.49      2.49 o
  -3  12   3       20.38       23.18      4.23 o
  -2  12   3        7.65       11.87      2.41 o
  -1  12   3       27.60       45.86      3.27 o
   0  12   3       60.31       64.49      3.34 o
   1  12   3       18.39       27.55      2.81 o
   2  12   3        0.23        2.09      2.41 o
   3  12   3        7.34        6.50      3.35 o
   4  12   3        3.24        0.44      2.88 o
   5  12   3        3.55        2.59      4.96 o
   6  12   3        3.51        1.99      3.74 o
   7  12   3        4.55        6.91      4.07 o
   8  12   3        2.13        9.50      4.35 o
  -8  13   3        2.90        4.39      4.38 o
  -7  13   3        5.14        8.06      4.14 o
  -6  13   3        0.35       -2.65      3.73 o
  -5  13   3       11.93       16.93      3.53 o
  -4  13   3        0.33        2.78      4.15 o
  -3  13   3       40.37       60.06      3.83 o
  -2  13   3        1.82       13.14      3.75 o
  -1  13   3       38.67       42.42      3.27 o
   0  13   3       10.25       21.32      2.84 o
   1  13   3        8.55       19.18      3.13 o
   2  13   3       16.42       13.35      4.72 o
   3  13   3       24.58       29.49      4.14 o
   4  13   3        5.64        3.97      4.28 o
   5  13   3        3.69        2.41      4.73 o
   6  13   3       14.90       21.56      4.49 o
   7  13   3        9.32       21.70      4.79 o
   8  13   3        0.87        0.84      4.40 o
  -7  14   3        0.03        3.55      4.43 o
  -6  14   3        1.52        1.31      4.23 o
  -5  14   3        0.00        2.08      4.89 o
  -4  14   3        3.97       -3.22      4.74 o
  -3  14   3        2.88       -3.64      4.43 o
  -2  14   3        0.70        0.61      4.19 o
  -1  14   3        1.21        1.93      3.20 o
   0  14   3        2.83        0.43      3.06 o
   1  14   3        0.08       -2.85      2.85 o
   2  14   3        5.62        9.27      4.20 o
   3  14   3        0.37        1.78      3.73 o
   4  14   3        1.21        9.93      5.27 o
   5  14   3        4.07        8.47      5.38 o
   6  14   3        3.86        7.41      4.63 o
   7  14   3        0.46        3.68      4.61 o
  -6  15   3        4.68       14.55      4.92 o
  -5  15   3        3.66        3.68      5.40 o
  -4  15   3        0.03       -4.94      4.94 o
  -3  15   3        3.85       -1.73      5.26 o
  -2  15   3        0.22        2.13      4.10 o
  -1  15   3        0.10        1.41      3.96 o
   0  15   3        1.58        0.07      3.33 o
   1  15   3        2.16        8.81      4.13 o
   2  15   3        0.52        1.28      3.87 o
   3  15   3       12.36       14.74      5.44 o
   4  15   3        0.11        7.05      8.45 o
   5  15   3        2.65       12.56      5.75 o
  -4  16   3        0.05       -5.38      5.38 o
  -3  16   3        0.12        3.13      6.91 o
  -2  16   3        0.00       -3.48      5.13 o
  -1  16   3        0.43        1.06      4.22 o
   0  16   3        0.13        5.59      4.84 o
   1  16   3        0.51        0.04      4.09 o
   2  16   3        1.34        3.25      4.34 o
   3  16   3        0.42        6.86      5.61 o
 -13   0   4        0.15       -3.30      7.11 o
 -12   0   4       11.10       15.78      6.91 o
 -11   0   4        5.57        0.20      6.14 o
 -10   0   4      191.95      166.68     10.86 o
  -9   0   4      168.33      160.34     10.18 o
  -8   0   4      609.08      431.71     16.46 o
  -7   0   4      536.03      553.44     18.85 o
  -6   0   4      105.96       61.40      5.40 o
  -5   0   4     1158.51     1331.77     45.02 o
  -4   0   4     7896.93     8120.31    215.70 o
  -3   0   4     1004.95     1173.35     18.46 o
  -2   0   4    10280.27    10623.05    342.49 o
  -1   0   4     5372.36     5896.03     68.81 o
   0   0   4       12.21       19.02      0.90 o
   1   0   4    18893.02    17677.36    170.26 o
   2   0   4     4739.05     3816.78     34.33 o
   3   0   4      744.88      807.68     11.80 o
   4   0   4       72.70       17.66      0.99 o
   5   0   4     1826.10     1810.37     23.70 o
   6   0   4      365.50      310.93     10.64 o
   7   0   4     1417.18     1354.90     22.31 o
   8   0   4       64.19       74.38      3.38 o
   9   0   4        1.16        3.24      2.05 o
  10   0   4       50.60       58.99      4.47 o
  11   0   4       46.41       48.73      6.04 o
  12   0   4        7.00       -0.84      6.20 o
 -13   1   4        6.91        5.48      5.39 o
 -12   1   4       15.11        9.80      5.21 o
 -11   1   4       18.79       15.62      4.89 o
 -10   1   4       41.17       37.02      4.86 o
  -9   1   4        4.92        5.10      1.83 o
  -8   1   4       82.96       82.46      6.06 o
  -7   1   4       38.85       21.16      1.47 o
  -6   1   4      142.13      104.54      2.55 o
  -5   1   4      254.65      269.57      4.04 o
  -4   1   4     1558.69     1844.64     21.95 o
  -3   1   4      592.72      589.60      5.79 o
  -2   1   4       80.84      102.02      1.34 o
  -1   1   4       54.71       41.46      0.63 o
   0   1   4     1379.09     1537.89     16.81 o
   1   1   4     5897.84     6704.25     54.00 o
   2   1   4     3729.38     4206.23     29.71 o
   3   1   4       25.93       75.86      1.20 o
   4   1   4        0.00       -0.39      0.39 o
   5   1   4        0.06        5.31      0.74 o
   6   1   4        0.11        3.56      0.91 o
   7   1   4        6.43       -1.04      2.19 o
   8   1   4      178.98      186.44      3.53 o
   9   1   4       86.07       93.43      2.83 o
  10   1   4       37.27       34.04      2.84 o
  11   1   4        0.12       -0.80      2.64 o
  12   1   4        2.99        7.55      6.41 o
 -13   2   4        1.91       -3.44      7.01 o
 -12   2   4       13.25       18.78      7.15 o
 -11   2   4        1.38       -2.48      3.87 o
 -10   2   4       23.17       27.22      3.01 o
  -9   2   4       33.77       30.49      3.13 o
  -8   2   4       70.28       64.70      5.45 o
  -7   2   4      443.87      388.32      7.95 o
  -6   2   4      271.37      264.17      4.85 o
  -5   2   4      192.12      182.46      2.53 o
  -4   2   4     2375.17     2488.99     23.05 o
  -3   2   4      244.33      256.72      2.68 o
  -2   2   4      311.55      376.36      3.41 o
  -1   2   4      758.04      733.42      7.03 o
   0   2   4      214.00      259.03      3.36 o
   1   2   4    11224.00    11096.57    100.55 o
   2   2   4      795.28      729.46      6.70 o
   3   2   4       62.49       57.70      1.05 o
   4   2   4     2404.14     2606.19     19.42 o
   5   2   4     1062.25     1074.21     10.31 o
   6   2   4       60.62       57.65      1.69 o
   7   2   4       63.08       62.35      2.16 o
   8   2   4        9.50        7.94      1.43 o
   9   2   4        6.33        4.27      1.60 o
  10   2   4        3.18       -0.46      2.45 o
  11   2   4        9.26       10.55      2.92 o
  12   2   4        0.00       -0.47      5.73 o
 -12   3   4        4.07        3.51      7.22 o
 -11   3   4       62.44       70.00      8.60 o
 -10   3   4       20.44       19.67      3.48 o
  -9   3   4       82.41       85.51      4.79 o
  -8   3   4       95.28       74.31      2.71 o
  -7   3   4       18.32       13.49      1.33 o
  -6   3   4      179.74      158.62      5.30 o
  -5   3   4        2.77        2.11      1.30 o
  -4   3   4      452.65      563.68      5.75 o
  -3   3   4        2.69        2.89      0.55 o
  -2   3   4     1279.82     1444.58     13.44 o
  -1   3   4      136.25      121.43      2.06 o
   0   3   4      462.83      551.92      6.49 o
   1   3   4      133.38      138.35      2.61 o
   2   3   4     1147.01     1169.62     12.95 o
   3   3   4       81.19      116.33      1.86 o
   4   3   4       57.83       70.19      1.60 o
   5   3   4       46.31       42.88      1.53 o
   6   3   4      157.72      146.60      3.34 o
   7   3   4       30.95       29.46      1.67 o
   8   3   4        0.00       -0.94      1.42 o
   9   3   4      128.85      134.40      4.16 o
  10   3   4       17.22       14.33      2.90 o
  11   3   4       24.66       24.26      3.31 o
  12   3   4        0.80       -5.97      5.97 o
 -12   4   4        1.22       -3.24      6.81 o
 -11   4   4        0.22        2.58      3.53 o
 -10   4   4        1.14        3.07      3.19 o
  -9   4   4        3.56        7.30      2.06 o
  -8   4   4        8.96        6.16      2.38 o
  -7   4   4      152.41      169.64      6.91 o
  -6   4   4       65.51       64.78      5.04 o
  -5   4   4      286.20      334.58      4.24 o
  -4   4   4        2.92       -1.20      2.44 o
  -3   4   4     1132.71     1127.42     12.41 o
  -2   4   4      913.71     1069.90     11.85 o
  -1   4   4        5.01        3.98      0.89 o
   0   4   4      216.94      192.02      3.26 o
   1   4   4      182.14      249.11      3.98 o
   2   4   4     1140.41     1136.73     12.76 o
   3   4   4       16.06       11.52      0.84 o
   4   4   4       37.28       40.97      1.33 o
   5   4   4      100.96       92.45      2.72 o
   6   4   4      214.95      201.55      5.19 o
   7   4   4       68.90       72.75      3.49 o
   8   4   4        7.53        9.36      1.84 o
   9   4   4        8.50       10.61      2.29 o
  10   4   4        4.37        4.71      2.80 o
  11   4   4        2.05        3.41      2.94 o
  12   4   4        0.41       -2.73      3.89 o
 -12   5   4        4.14       12.91      7.62 o
 -11   5   4       50.62       52.04      5.05 o
 -10   5   4        8.88        4.08      3.69 o
  -9   5   4       83.54       88.23      4.21 o
  -8   5   4        3.61        1.04      2.09 o
  -7   5   4      140.63      123.45      4.53 o
  -6   5   4       98.22       91.29      6.28 o
  -5   5   4       31.38       29.76      2.35 o
  -4   5   4        1.44        0.50      0.97 o
  -3   5   4      235.68      228.73      3.39 o
  -2   5   4     2267.75     2545.91     27.21 o
  -1   5   4      408.25      407.21      5.91 o
   0   5   4      368.12      484.67      6.83 o
   1   5   4     1077.45     1072.78     13.57 o
   2   5   4      645.14      817.82     10.75 o
   3   5   4      101.65       72.73      1.87 o
   4   5   4       16.47       13.60      1.02 o
   5   5   4       15.11       12.57      1.04 o
   6   5   4        0.66       -1.50      1.50 o
   7   5   4       27.18       15.24      1.85 o
   8   5   4        8.49        4.87      1.83 o
   9   5   4       56.81       68.04      3.49 o
  10   5   4        5.06        1.51      2.86 o
  11   5   4        8.14        7.77      3.20 o
  12   5   4        5.50        8.39      5.90 o
 -12   6   4        0.12       -7.08      7.08 o
 -11   6   4        1.81        2.84      4.39 o
 -10   6   4        2.16        1.63      2.72 o
  -9   6   4        8.71        6.63      2.64 o
  -8   6   4        0.66       -0.56      4.07 o
  -7   6   4      297.40      287.51      6.13 o
  -6   6   4       27.65       13.82      2.65 o
  -5   6   4      122.24      113.99      5.11 o
  -4   6   4        0.84        0.80      0.88 o
  -3   6   4        0.01       -1.15      1.15 o
  -2   6   4      180.87      206.64      3.84 o
  -1   6   4       81.41      118.45      2.84 o
   0   6   4      125.26      127.23      3.03 o
   1   6   4      480.19      542.37      7.81 o
   2   6   4      177.06      175.10      3.69 o
   3   6   4        3.27       -0.04      1.04 o
   4   6   4      144.90      169.99      2.83 o
   5   6   4       25.93       27.45      1.88 o
   6   6   4        7.71        3.89      1.72 o
   7   6   4        0.21        1.58      1.75 o
   8   6   4        3.60        0.56      1.84 o
   9   6   4        3.07       -2.74      2.77 o
  10   6   4        0.95       -3.19      3.76 o
  11   6   4        6.22        5.47      3.35 o
 -11   7   4       10.04       15.54      5.08 o
 -10   7   4        3.81        5.68      3.16 o
  -9   7   4       47.45       54.02      4.01 o
  -8   7   4        0.17        4.03      2.30 o
  -7   7   4        9.61        8.23      2.21 o
  -6   7   4      124.74      130.50      4.22 o
  -5   7   4      321.33      334.62      4.42 o
  -4   7   4       56.70       47.82      2.21 o
  -3   7   4      282.06      292.11      4.48 o
  -2   7   4       64.80       66.52      4.18 o
  -1   7   4       23.35       24.00      1.64 o
   0   7   4      465.36      456.66      7.00 o
   1   7   4       10.15       16.20      1.60 o
   2   7   4      335.85      363.27      6.02 o
   3   7   4      149.25      168.46      3.83 o
   4   7   4       52.42       40.37      1.81 o
   5   7   4       59.70       46.44      1.94 o
   6   7   4      143.34      152.56      4.16 o
   7   7   4       71.38       57.70      2.84 o
   8   7   4        5.31        4.07      2.31 o
   9   7   4       21.95       18.22      3.49 o
  10   7   4        0.41       -3.06      3.06 o
  11   7   4        5.13        2.33      5.17 o
 -11   8   4        0.76       -1.81      4.95 o
 -10   8   4        4.09        9.13      3.56 o
  -9   8   4        1.50        0.15      3.28 o
  -8   8   4        9.53        7.00      2.62 o
  -7   8   4       17.75       17.21      2.45 o
  -6   8   4        0.53       -1.15      1.96 o
  -5   8   4        1.43        1.08      1.87 o
  -4   8   4      207.41      213.06      3.99 o
  -3   8   4       74.99       55.36      2.15 o
  -2   8   4        8.33        1.69      1.53 o
  -1   8   4      153.48      146.94      3.74 o
   0   8   4      238.67      285.11      7.27 o
   1   8   4      304.56      329.78      5.95 o
   2   8   4       49.26       34.96      2.26 o
   3   8   4       72.08       53.50      2.50 o
   4   8   4       34.36       34.77      2.81 o
   5   8   4      166.09      148.72      3.57 o
   6   8   4       31.65       17.61      2.08 o
   7   8   4        0.16       -1.75      1.90 o
   8   8   4        0.18       -4.25      4.25 o
   9   8   4        4.80        0.93      6.17 o
  10   8   4        0.03       -1.43      3.79 o
  11   8   4        0.56       -3.54      3.54 o
 -11   9   4        5.63        7.81      7.77 o
 -10   9   4       11.37        8.51      3.94 o
  -9   9   4        0.72        0.90      3.50 o
  -8   9   4       14.80       28.41      3.23 o
  -7   9   4        1.73        3.35      2.37 o
  -6   9   4       39.98       42.80      3.02 o
  -5   9   4        6.95        2.56      2.16 o
  -4   9   4        2.62       -1.23      1.58 o
  -3   9   4      474.16      455.04      6.70 o
  -2   9   4       27.09       46.94      3.57 o
  -1   9   4      216.58      191.56      5.49 o
   0   9   4      255.54      282.50      5.66 o
   1   9   4      101.25      116.10      3.84 o
   2   9   4       20.11       18.64      2.51 o
   3   9   4        2.44       -1.62      1.84 o
   4   9   4        0.51        1.38      1.77 o
   5   9   4        7.19        7.22      1.91 o
   6   9   4       55.32       59.37      3.01 o
   7   9   4       12.99       13.91      2.60 o
   8   9   4        8.35       10.58      3.56 o
   9   9   4       13.33        7.50      4.84 o
  10   9   4        0.03        1.40      3.59 o
 -10  10   4        0.79        4.30      4.10 o
  -9  10   4        4.18       11.39      3.94 o
  -8  10   4        0.19       -1.75      2.82 o
  -7  10   4       16.97       23.65      2.94 o
  -6  10   4       10.31       16.94      2.61 o
  -5  10   4        7.63        1.78      2.53 o
  -4  10   4      114.62      140.94      4.50 o
  -3  10   4        5.12       -0.04      1.58 o
  -2  10   4       72.71       63.23      4.08 o
  -1  10   4       72.04      104.25      3.80 o
   0  10   4       75.31       54.59      3.10 o
   1  10   4        0.31       -2.05      2.05 o
   2  10   4       41.10       48.86      2.81 o
   3  10   4       87.38       75.13      3.39 o
   4  10   4       58.23       58.97      2.99 o
   5  10   4        6.47        3.84      2.33 o
   6  10   4        9.86        9.81      2.65 o
   7  10   4        3.44        3.69      3.39 o
   8  10   4        2.11        8.66      3.82 o
   9  10   4        0.00        3.59      3.87 o
  10  10   4        1.14        1.64      4.38 o
  -9  11   4        1.06       -0.44      3.98 o
  -8  11   4        3.15       -2.27      5.65 o
  -7  11   4        0.16       -1.87      2.64 o
  -6  11   4        0.04       -2.23      2.23 o
  -5  11   4        0.48       -2.06      2.38 o
  -4  11   4        6.70       -0.02      2.08 o
  -3  11   4        1.71       -2.31      2.61 o
  -2  11   4       24.07       17.25      2.59 o
  -1  11   4      102.25      115.32      4.21 o
   0  11   4        1.79       -2.10      2.10 o
   1  11   4       15.30       16.19      2.53 o
   2  11   4        2.67       -1.96      1.96 o
   3  11   4       30.71       37.64      3.18 o
   4  11   4        9.17        4.12      2.40 o
   5  11   4       39.16       41.01      3.27 o
   6  11   4        0.07        3.71      3.42 o
   7  11   4        0.00        0.50      3.66 o
   8  11   4        2.60        2.64      3.90 o
   9  11   4        3.19        5.43      4.16 o
  -9  12   4        2.13        5.83      4.51 o
  -8  12   4        0.65       -3.08      3.85 o
  -7  12   4       11.07       10.21      3.88 o
  -6  12   4        2.41        0.14      2.62 o
  -5  12   4       14.33       16.68      3.19 o
  -4  12   4       11.33       17.41      2.98 o
  -3  12   4        9.16        7.01      2.51 o
  -2  12   4       13.63       16.58      2.56 o
  -1  12   4        0.62       -1.91      2.17 o
   0  12   4        4.13        2.84      2.30 o
   1  12   4       25.53       29.89      2.82 o
   2  12   4       38.34       49.23      3.20 o
   3  12   4        8.23        1.23      3.17 o
   4  12   4        9.07        9.95      3.15 o
   5  12   4        4.51        2.89      4.29 o
   6  12   4       15.74       23.41      4.20 o
   7  12   4        1.09       -1.63      3.77 o
   8  12   4        0.05        1.60      4.14 o
  -8  13   4        0.57        2.32      4.42 o
  -7  13   4        8.55        5.83      4.39 o
  -6  13   4        0.64        1.85      4.07 o
  -5  13   4        0.81        1.38      4.53 o
  -4  13   4        6.61        6.86      4.34 o
  -3  13   4        1.13       -2.13      2.93 o
  -2  13   4       10.22       12.55      3.93 o
  -1  13   4       18.78       20.75      2.82 o
   0  13   4        1.86        0.67      2.78 o
   1  13   4        8.60       11.38      3.15 o
   2  13   4        1.05        0.14      3.32 o
   3  13   4        6.75        4.18      3.60 o
   4  13   4        1.06        0.70      4.40 o
   5  13   4        4.61       11.59      5.15 o
   6  13   4        1.58        1.75      4.05 o
   7  13   4        0.53        6.48      4.35 o
  -7  14   4       12.20       20.83      4.98 o
  -6  14   4        2.60       -0.22      4.20 o
  -5  14   4        0.05       -4.89      4.89 o
  -4  14   4        0.39       -0.68      4.89 o
  -3  14   4        4.75       13.82      5.21 o
  -2  14   4        2.08        0.72      3.80 o
  -1  14   4        1.71       -3.98      3.98 o
   0  14   4        0.73       -2.42      2.96 o
   1  14   4        0.73       -1.09      2.90 o
   2  14   4        0.12       -1.94      3.76 o
   3  14   4       13.19       20.72      4.32 o
   4  14   4       14.23       19.68      5.70 o
   5  14   4        0.06       -3.29      5.18 o
   6  14   4        1.71        2.52      6.17 o
  -6  15   4        0.78        1.96      5.50 o
  -5  15   4        2.59        6.95      5.58 o
  -4  15   4        0.01       -5.07      5.07 o
  -3  15   4        1.48       -4.35      5.16 o
  -2  15   4        3.05        4.03      4.13 o
  -1  15   4        0.87        4.00      4.02 o
   0  15   4        0.00       -2.35      3.37 o
   1  15   4        1.12        1.74      3.94 o
   2  15   4        0.04        1.83      4.13 o
   3  15   4        0.92        7.04      5.40 o
   4  15   4        1.26       -2.30      5.40 o
   5  15   4        4.47       -1.76      7.25 o
  -4  16   4        0.05        0.42      5.54 o
  -3  16   4        0.06       -1.94      9.85 o
  -2  16   4        0.52       -1.50      5.17 o
  -1  16   4        0.88        0.28      4.27 o
   0  16   4        0.03       -2.94      4.92 o
   1  16   4        0.06       -1.59      3.98 o
   2  16   4        0.93        1.58      4.27 o
   3  16   4        0.10        0.79      5.46 o
 -13   1   5        0.77       -2.90      9.66 o
 -12   1   5        8.02        3.80      4.79 o
 -11   1   5       25.15       24.56      4.66 o
 -10   1   5        3.86       -1.82      3.84 o
  -9   1   5       64.76       60.98      3.37 o
  -8   1   5       43.56       46.97      2.73 o
  -7   1   5       64.07       54.06      2.05 o
  -6   1   5      329.85      321.65      5.36 o
  -5   1   5      117.30      109.12      2.26 o
  -4   1   5      673.17      741.45      7.83 o
  -3   1   5     1014.75      966.12      8.68 o
  -2   1   5     2327.17     2400.46     22.32 o
  -1   1   5      834.25      826.68      7.51 o
   0   1   5    19051.01    19831.03    179.01 o
   1   1   5    11695.08    12371.03     95.12 o
   2   1   5      316.23      352.03      3.16 o
   3   1   5      266.44      345.93      2.82 o
   4   1   5      140.10      178.34      2.24 o
   5   1   5      301.39      364.03      4.18 o
   6   1   5      129.81      132.64      2.70 o
   7   1   5       41.59       39.49      1.82 o
   8   1   5       14.75       16.72      1.55 o
   9   1   5       84.40       76.71      2.72 o
  10   1   5       37.37       39.88      2.97 o
  11   1   5       20.61       24.82      3.26 o
  12   1   5        8.68        3.64      6.44 o
 -13   2   5        0.80       -4.89      7.18 o
 -12   2   5       26.13       27.92      8.30 o
 -11   2   5       10.84       14.57      4.81 o
 -10   2   5      130.29      116.26      6.20 o
  -9   2   5        5.26        1.31      2.11 o
  -8   2   5        2.99        0.48      1.84 o
  -7   2   5       17.77       26.01      2.19 o
  -6   2   5       85.17      106.77      2.07 o
  -5   2   5      519.07      594.32      6.06 o
  -4   2   5       39.78       49.46      2.05 o
  -3   2   5      336.94      336.24      3.38 o
  -2   2   5      278.61      308.96      4.19 o
  -1   2   5      464.30      535.50      5.66 o
   0   2   5     1017.89     1298.45     14.13 o
   1   2   5     1081.27     1295.28     13.04 o
   2   2   5      325.79      244.33      2.31 o
   3   2   5     1718.56     1840.66     15.20 o
   4   2   5     1036.67     1035.63      9.38 o
   5   2   5      739.57      732.34      9.20 o
   6   2   5        7.39        5.48      1.19 o
   7   2   5      119.94      101.48      3.62 o
   8   2   5       29.15       35.06      2.01 o
   9   2   5        0.30        1.78      1.64 o
  10   2   5       24.84       15.18      2.90 o
  11   2   5        7.97        6.45      3.01 o
  12   2   5        3.55       -6.07      6.07 o
 -12   3   5        1.77       -5.87      5.87 o
 -11   3   5       11.70       22.66      7.35 o
 -10   3   5        0.91       -0.10      2.88 o
  -9   3   5       65.99       67.43      3.86 o
  -8   3   5        5.10        6.85      1.55 o
  -7   3   5       19.86       12.35      2.04 o
  -6   3   5     1153.20     1212.49     12.71 o
  -5   3   5      221.33      188.95      2.69 o
  -4   3   5       46.47       50.05      1.64 o
  -3   3   5       15.65        7.24      0.66 o
  -2   3   5      335.49      394.20      4.14 o
  -1   3   5      524.46      592.33      5.93 o
   0   3   5     1204.66     1546.49     15.62 o
   1   3   5     4433.90     4345.10     42.06 o
   2   3   5     1323.56     1337.75     14.75 o
   3   3   5        2.43        1.33      0.65 o
   4   3   5       19.52       15.01      0.76 o
   5   3   5       61.95       56.03      1.58 o
   6   3   5      984.45      990.19     11.62 o
   7   3   5        1.87        1.51      1.33 o
   8   3   5       15.40       23.77      1.91 o
   9   3   5        3.94       11.06      2.23 o
  10   3   5        0.35       -2.56      2.56 o
  11   3   5        3.52        6.59      3.57 o
  12   3   5        2.36        6.04      4.12 o
 -12   4   5        9.12        1.52      7.08 o
 -11   4   5        0.75        0.09      3.50 o
 -10   4   5       48.95       51.63      4.57 o
  -9   4   5        1.86       -1.88      1.88 o
  -8   4   5      198.54      201.46      6.44 o
  -7   4   5      552.91      525.33      9.93 o
  -6   4   5      470.49      466.09      7.85 o
  -5   4   5      112.83      120.79      3.15 o
  -4   4   5      703.43      785.01      8.45 o
  -3   4   5       32.31       39.05      1.94 o
  -2   4   5        1.15        1.65      0.58 o
  -1   4   5     1807.53     2117.04     22.82 o
   0   4   5       95.87      169.31      3.10 o
   1   4   5        3.67        3.17      0.99 o
   2   4   5     4174.85     4522.00     47.68 o
   3   4   5        1.52        2.05      0.76 o
   4   4   5       26.17       29.33      1.14 o
   5   4   5        9.95       11.19      0.94 o
   6   4   5      287.64      285.45      5.12 o
   7   4   5      114.02      121.91      3.44 o
   8   4   5      191.76      184.07      4.34 o
   9   4   5       28.36       27.69      2.65 o
  10   4   5        8.39        3.60      2.86 o
  11   4   5        1.84        2.47      3.11 o
  12   4   5        6.12        4.98      4.31 o
 -12   5   5        0.44        7.49      7.38 o
 -11   5   5        3.71       10.22      6.20 o
 -10   5   5        3.51        0.90      3.42 o
  -9   5   5        0.22       -1.43      2.27 o
  -8   5   5       15.63        8.15      2.23 o
  -7   5   5       22.23       19.79      2.61 o
  -6   5   5      116.24      115.65      7.15 o
  -5   5   5       60.43       63.54      4.63 o
  -4   5   5       84.33       89.71      2.36 o
  -3   5   5      203.76      209.84      3.70 o
  -2   5   5      133.31      128.11      2.41 o
  -1   5   5      422.80      512.41      7.14 o
   0   5   5       10.80       12.73      1.22 o
   1   5   5      313.78      305.37      8.94 o
   2   5   5     1241.17     1213.17     15.33 o
   3   5   5      646.21      648.07      8.04 o
   4   5   5        0.74        0.77      0.85 o
   5   5   5       10.30        6.50      1.16 o
   6   5   5      177.59      174.45      4.06 o
   7   5   5        7.29        9.27      1.77 o
   8   5   5       10.88       12.28      2.02 o
   9   5   5        2.41        1.26      2.23 o
  10   5   5       15.75       11.70      3.93 o
  11   5   5        0.48        2.64      4.04 o
  12   5   5        0.38        5.02      4.36 o
 -12   6   5        4.70       21.82      7.62 o
 -11   6   5        7.83        4.31      4.35 o
 -10   6   5       17.03       24.45      3.05 o
  -9   6   5        0.01        1.12      2.56 o
  -8   6   5       28.40       31.94      4.98 o
  -7   6   5      258.19      249.03      5.65 o
  -6   6   5       15.74        9.23      3.10 o
  -5   6   5      179.36      161.60      3.64 o
  -4   6   5      116.98       79.24      1.96 o
  -3   6   5      207.57      214.73      3.48 o
  -2   6   5      260.14      235.88      4.24 o
  -1   6   5        5.47       10.14      1.30 o
   0   6   5     1198.85     1169.93     14.89 o
   1   6   5      300.79      305.84      5.14 o
   2   6   5       23.52       20.51      1.62 o
   3   6   5       58.97       55.95      2.08 o
   4   6   5      128.51      126.63      2.49 o
   5   6   5      427.60      410.68      5.89 o
   6   6   5        2.30        0.69      1.80 o
   7   6   5       33.94       33.83      2.36 o
   8   6   5        5.06        4.50      1.91 o
   9   6   5        0.43       -2.15      2.71 o
  10   6   5       20.39       24.11      3.58 o
  11   6   5        0.04       -1.78      3.29 o
 -11   7   5        2.28        3.57      4.67 o
 -10   7   5        0.60       -2.88      2.88 o
  -9   7   5        5.35       11.76      3.14 o
  -8   7   5        1.37        1.20      4.61 o
  -7   7   5       12.66        8.05      2.22 o
  -6   7   5       86.20       78.32      3.43 o
  -5   7   5      133.35      126.33      4.46 o
  -4   7   5      233.77      195.32      3.55 o
  -3   7   5       14.20        4.79      1.72 o
  -2   7   5      103.73      104.61      2.90 o
  -1   7   5      106.23      134.06      3.26 o
   0   7   5      100.37       97.31      2.86 o
   1   7   5      124.55      145.89      3.50 o
   2   7   5        0.81       -1.24      1.24 o
   3   7   5        0.93       -1.15      1.15 o
   4   7   5      576.86      565.51      7.04 o
   5   7   5        0.39        1.98      1.32 o
   6   7   5       65.76       54.42      3.56 o
   7   7   5        8.13        5.91      1.98 o
   8   7   5        0.82       -2.22      2.22 o
   9   7   5        1.14       -0.56      4.02 o
  10   7   5        1.19        0.97      3.18 o
  11   7   5        0.76       -1.53      3.73 o
 -11   8   5        6.39        6.12      4.79 o
 -10   8   5        0.41       -1.13      3.31 o
  -9   8   5       25.61       21.60      3.84 o
  -8   8   5        3.76        3.00      2.39 o
  -7   8   5       22.85       24.08      2.70 o
  -6   8   5       46.87       50.67      2.90 o
  -5   8   5       41.49       53.00      2.80 o
  -4   8   5      150.57      163.15      3.79 o
  -3   8   5       98.00      115.31      2.91 o
  -2   8   5      572.53      610.81      9.04 o
  -1   8   5      495.31      484.37      7.68 o
   0   8   5       10.48       16.64      1.99 o
   1   8   5      894.02      915.28     12.59 o
   2   8   5       23.05       13.71      1.82 o
   3   8   5        9.66        1.19      1.62 o
   4   8   5       37.71       44.30      2.25 o
   5   8   5       77.92       86.11      3.01 o
   6   8   5        0.52       -1.79      1.79 o
   7   8   5       23.11       24.84      2.76 o
   8   8   5        9.80       14.38      4.82 o
   9   8   5        2.04       -1.49      3.21 o
  10   8   5        0.10       -2.62      3.31 o
  11   8   5        0.03       -3.65      3.65 o
 -11   9   5        0.67        2.64      9.14 o
 -10   9   5        3.89        1.32      3.75 o
  -9   9   5        4.48        4.47      3.63 o
  -8   9   5        7.39        6.66      2.80 o
  -7   9   5       24.28       32.93      2.96 o
  -6   9   5        7.56        5.54      2.24 o
  -5   9   5        5.50       -0.56      1.87 o
  -4   9   5       81.64       89.23      3.18 o
  -3   9   5       23.51       19.44      2.68 o
  -2   9   5        0.69       -1.73      1.73 o
  -1   9   5      198.48      217.01      4.93 o
   0   9   5      476.60      425.84      7.31 o
   1   9   5      363.03      329.59      6.30 o
   2   9   5       74.85       68.38      3.05 o
   3   9   5      199.03      186.18      4.67 o
   4   9   5        8.09        5.31      1.86 o
   5   9   5        0.37       -1.03      1.73 o
   6   9   5       27.14       32.70      3.16 o
   7   9   5       14.83       21.02      2.83 o
   8   9   5        3.23       -0.09      3.28 o
   9   9   5        0.48       -3.36      3.36 o
  10   9   5        0.90        0.38      3.69 o
 -10  10   5        0.69        5.05      4.13 o
  -9  10   5        4.88        5.40      3.77 o
  -8  10   5        2.04       -1.02      2.72 o
  -7  10   5        3.70        4.04      2.52 o
  -6  10   5        1.07        1.57      2.29 o
  -5  10   5       66.20       66.07      3.44 o
  -4  10   5       60.23       60.41      3.23 o
  -3  10   5        5.66        2.68      1.67 o
  -2  10   5       87.67       96.94      4.68 o
  -1  10   5        9.93        0.35      2.04 o
   0  10   5       38.03       34.45      2.74 o
   1  10   5       13.18       -1.98      1.98 o
   2  10   5        9.19        6.57      2.18 o
   3  10   5        0.35        2.56      1.98 o
   4  10   5       12.83       22.68      3.04 o
   5  10   5        3.97        1.64      2.30 o
   6  10   5        1.63        7.65      2.61 o
   7  10   5        6.35        6.19      3.48 o
   8  10   5        0.07       -0.08      3.63 o
   9  10   5       14.93       18.24      4.68 o
  10  10   5        1.13        3.83      4.05 o
  -9  11   5        0.51       -1.19      4.04 o
  -8  11   5        6.99        6.58      3.89 o
  -7  11   5        0.24       -3.01      3.15 o
  -6  11   5        7.50        4.39      2.63 o
  -5  11   5       18.68       22.09      4.46 o
  -4  11   5        0.28        0.42      2.14 o
  -3  11   5       19.21       22.70      2.25 o
  -2  11   5        0.08       -1.20      2.09 o
  -1  11   5       22.60       29.32      4.27 o
   0  11   5        3.36       -2.06      2.06 o
   1  11   5       38.14       24.77      2.72 o
   2  11   5       14.43       20.11      2.52 o
   3  11   5       18.96       18.12      2.72 o
   4  11   5        2.35        2.47      2.36 o
   5  11   5        7.24        8.60      2.99 o
   6  11   5        1.31       -0.51      3.36 o
   7  11   5        2.64        5.82      3.69 o
   8  11   5        7.64       15.68      4.38 o
   9  11   5        6.10        4.32      4.18 o
  -9  12   5        0.45        6.24      4.51 o
  -8  12   5        3.75        0.24      4.05 o
  -7  12   5        6.98        3.44      3.89 o
  -6  12   5        0.75        0.18      4.50 o
  -5  12   5        4.15       -2.62      2.62 o
  -4  12   5        1.06       -2.53      2.53 o
  -3  12   5        5.99       14.96      2.66 o
  -2  12   5       56.88       48.42      5.05 o
  -1  12   5       65.72       54.10      3.23 o
   0  12   5        3.38        8.58      2.39 o
   1  12   5       45.56       49.56      3.17 o
   2  12   5        2.26        4.72      2.83 o
   3  12   5        0.28       -3.00      3.00 o
   4  12   5        3.92       -1.02      5.15 o
   5  12   5        0.04        2.79      4.91 o
   6  12   5        1.59       -3.41      3.41 o
   7  12   5        0.10       -3.80      3.80 o
   8  12   5        1.66       -0.96      4.99 o
  -8  13   5        7.53       12.55      5.12 o
  -7  13   5        0.00       -4.06      4.06 o
  -6  13   5        3.19        0.50      7.23 o
  -5  13   5        3.99        8.07      4.73 o
  -4  13   5        3.59        0.91      4.23 o
  -3  13   5        2.75       -3.01      3.41 o
  -2  13   5        0.74       -0.90      3.53 o
  -1  13   5        9.88       17.64      2.91 o
   0  13   5        0.00       -2.52      2.52 o
   1  13   5        8.23        6.99      3.03 o
   2  13   5        0.39        1.49      4.29 o
   3  13   5        1.85       -2.03      3.46 o
   4  13   5        6.23        3.99      4.49 o
   5  13   5        9.51       -0.40      5.06 o
   6  13   5        0.44       -0.48      3.95 o
   7  13   5        1.32        0.02      4.36 o
  -7  14   5        3.79        5.12      4.52 o
  -6  14   5        0.02        2.86      4.34 o
  -5  14   5        0.01       -4.58      4.96 o
  -4  14   5        1.17        3.18      5.10 o
  -3  14   5       15.52       11.86      5.22 o
  -2  14   5        4.01       -1.11      3.69 o
  -1  14   5        2.56        2.04      3.69 o
   0  14   5        0.18       -0.85      3.04 o
   1  14   5        0.83        1.05      4.50 o
   2  14   5        0.01       -2.33      3.68 o
   3  14   5        6.73        2.30      3.85 o
   4  14   5        0.16       -4.68      4.68 o
   5  14   5        0.02       -4.09      4.09 o
   6  14   5        1.20       -3.05      3.96 o
  -5  15   5        2.78        6.73      5.63 o
  -4  15   5        0.92       -3.87      5.31 o
  -3  15   5        0.20       -4.19      5.21 o
  -2  15   5        4.22       12.84      4.31 o
  -1  15   5        0.23        0.99      3.97 o
   0  15   5        0.11       -3.27      3.27 o
   1  15   5        0.06        0.20      3.85 o
   2  15   5        7.26        8.47      4.23 o
   3  15   5        1.00        1.79      5.49 o
   4  15   5        0.86       -5.32      5.32 o
   5  15   5        0.95       -2.77      4.38 o
  -4  16   5        0.99        2.60      7.59 o
  -3  16   5        0.09       -5.07      5.07 o
  -2  16   5        0.00       -2.76      5.72 o
  -1  16   5        0.67       -4.27      4.27 o
   0  16   5        0.59        1.62      5.14 o
   1  16   5        0.05       -3.92      3.92 o
   2  16   5        0.05       -4.10      4.10 o
   3  16   5        0.03        1.37      5.71 o
 -13   0   6       12.89       13.72      7.96 o
 -12   0   6        0.02       -1.01      5.93 o
 -11   0   6       81.18       94.18     10.05 o
 -10   0   6      149.76      145.50     10.25 o
  -9   0   6       16.62       13.62      5.29 o
  -8   0   6      424.66      484.92     18.11 o
  -7   0   6      474.08      449.01     16.39 o
  -6   0   6      483.56      546.85      9.77 o
  -5   0   6      795.64      941.07     20.39 o
  -4   0   6     3067.52     3140.95     49.80 o
  -3   0   6      166.88      233.56      3.71 o
  -2   0   6      854.86      854.48     10.42 o
  -1   0   6     3349.99     3576.96     41.15 o
   0   0   6     9566.47    10030.53    128.40 o
   1   0   6     2744.12     2641.57     27.79 o
   2   0   6     1877.04     1649.89     16.19 o
   3   0   6        8.08       -0.34      0.55 o
   4   0   6     1520.31     1622.28     17.00 o
   5   0   6      634.59      476.62      7.37 o
   6   0   6      220.25      235.40      7.57 o
   7   0   6      267.86      271.64      6.29 o
   8   0   6        0.07        1.12      1.88 o
   9   0   6       35.53       31.74      2.93 o
  10   0   6      116.08      141.15      6.95 o
  11   0   6       13.53       17.17      4.10 o
 -13   1   6        0.33       -2.19      4.80 o
 -12   1   6        0.16        1.00      4.67 o
 -11   1   6        0.00        1.69      4.37 o
 -10   1   6        5.94        3.52      5.29 o
  -9   1   6       42.26       46.23      2.99 o
  -8   1   6      117.98      112.45      3.81 o
  -7   1   6       88.18       71.83      2.34 o
  -6   1   6        0.01        6.34      1.12 o
  -5   1   6        3.98        5.37      0.66 o
  -4   1   6      601.44      652.88      6.48 o
  -3   1   6      112.83      130.47      1.88 o
  -2   1   6      345.01      339.52      3.21 o
  -1   1   6     1132.39     1261.58     11.18 o
   0   1   6      302.71      265.91      2.62 o
   1   1   6     2639.42     3096.47     23.89 o
   2   1   6        3.50        0.34      0.37 o
   3   1   6      280.06      359.80      3.34 o
   4   1   6      140.01       81.28      1.30 o
   5   1   6      220.40      228.87      2.85 o
   6   1   6      211.05      206.66      3.53 o
   7   1   6      317.26      282.08      4.55 o
   8   1   6       31.56       33.70      1.89 o
   9   1   6       26.73       40.48      2.17 o
  10   1   6       10.38        5.25      2.81 o
  11   1   6       19.71       22.14      3.33 o
  12   1   6        1.80       -3.10      6.07 o
 -13   2   6        4.30        0.57      7.52 o
 -12   2   6        0.21        3.41      6.31 o
 -11   2   6       15.60       12.80      4.36 o
 -10   2   6       31.92       30.58      5.92 o
  -9   2   6       16.78       17.71      3.54 o
  -8   2   6       73.20       72.25      3.51 o
  -7   2   6       60.99       45.69      1.81 o
  -6   2   6      170.54      194.45      2.70 o
  -5   2   6      429.64      384.14      4.20 o
  -4   2   6      256.85      203.22      2.33 o
  -3   2   6        4.40        6.02      0.52 o
  -2   2   6     1192.23     1187.10     10.53 o
  -1   2   6     2009.15     2040.21     21.81 o
   0   2   6     2922.67     3186.95     31.03 o
   1   2   6     3553.87     3653.05     33.01 o
   2   2   6      475.65      391.34      3.43 o
   3   2   6      289.64      292.05      3.02 o
   4   2   6        4.73        3.00      0.60 o
   5   2   6      405.70      405.62      4.52 o
   6   2   6       41.32       37.00      2.64 o
   7   2   6       14.69       13.02      1.65 o
   8   2   6      111.63      107.18      3.24 o
   9   2   6        4.22        1.23      1.70 o
  10   2   6       27.15       23.70      3.20 o
  11   2   6        0.22       -0.72      2.92 o
  12   2   6        7.62        6.14      4.18 o
 -12   3   6        4.99        7.72      7.18 o
 -11   3   6       39.42       47.85      7.82 o
 -10   3   6        0.00       -2.75      2.75 o
  -9   3   6       24.39       27.23      3.57 o
  -8   3   6       61.03       54.41      2.47 o
  -7   3   6      320.99      273.65      4.48 o
  -6   3   6        1.62        1.24      1.07 o
  -5   3   6        3.75        5.96      0.73 o
  -4   3   6      485.12      538.03      6.45 o
  -3   3   6        0.96        2.08      0.46 o
  -2   3   6        6.22        6.31      0.56 o
  -1   3   6      417.62      444.33      4.95 o
   0   3   6     1386.47     1378.36     14.09 o
   1   3   6       63.53       38.06      1.21 o
   2   3   6        0.67       -0.80      0.80 o
   3   3   6      396.28      556.14      5.49 o
   4   3   6       16.03        9.30      0.72 o
   5   3   6      162.23      159.25      2.29 o
   6   3   6      163.11      146.85      3.16 o
   7   3   6      335.62      308.29      4.95 o
   8   3   6      171.22      166.91      4.00 o
   9   3   6       21.11       24.48      2.60 o
  10   3   6        0.02       -0.47      2.74 o
  11   3   6       41.57       40.15      3.82 o
  12   3   6        2.41        9.45      4.39 o
 -12   4   6        3.27       -2.39      6.58 o
 -11   4   6        2.67        0.76      3.47 o
 -10   4   6        0.52        2.04      3.73 o
  -9   4   6       17.58       13.56      2.17 o
  -8   4   6        3.10        6.37      2.62 o
  -7   4   6        7.28        5.43      4.59 o
  -6   4   6       16.23       14.60      2.20 o
  -5   4   6       27.48       28.15      1.19 o
  -4   4   6        0.86        0.64      0.70 o
  -3   4   6      732.49      756.81      7.55 o
  -2   4   6       64.99       87.55      1.65 o
  -1   4   6      390.03      399.26      5.19 o
   0   4   6      942.83      955.56     10.98 o
   1   4   6     1272.38     1491.88     18.28 o
   2   4   6     1790.88     2002.82     21.86 o
   3   4   6      761.47      868.79      8.79 o
   4   4   6      290.38      329.56      4.06 o
   5   4   6      323.26      320.03      4.31 o
   6   4   6        8.05       11.18      1.74 o
   7   4   6       23.66       26.84      2.09 o
   8   4   6       13.14        6.50      1.91 o
   9   4   6        0.08       -1.00      2.15 o
  10   4   6        3.19        2.88      2.85 o
  11   4   6        0.05       -2.02      3.79 o
  12   4   6        4.34        9.80      4.64 o
 -12   5   6        4.21       12.88      6.91 o
 -11   5   6       10.89        8.84      4.15 o
 -10   5   6        2.90        1.89      3.46 o
  -9   5   6      107.63       99.20      4.23 o
  -8   5   6        0.77       -2.33      2.33 o
  -7   5   6      227.05      230.42      6.07 o
  -6   5   6       15.19       11.25      4.04 o
  -5   5   6      132.17      122.88      4.92 o
  -4   5   6        0.03        0.77      0.45 o
  -3   5   6      659.41      698.26      8.25 o
  -2   5   6       98.09      116.64      2.29 o
  -1   5   6      799.16      790.25     10.38 o
   0   5   6      126.53      135.77      2.99 o
   1   5   6      260.86      276.96      4.71 o
   2   5   6     4293.83     4464.57     47.34 o
   3   5   6      387.88      401.77      5.58 o
   4   5   6        0.01        0.15      0.89 o
   5   5   6       15.12       15.17      1.20 o
   6   5   6      305.23      265.36      5.16 o
   7   5   6       20.21       16.26      2.02 o
   8   5   6       10.35        3.81      1.86 o
   9   5   6        3.39        5.61      2.93 o
  10   5   6        5.08        3.19      3.06 o
  11   5   6        9.79       17.02      4.06 o
 -12   6   6        7.50        8.73      7.62 o
 -11   6   6        2.78       -4.47      5.33 o
 -10   6   6        0.07       -1.37      2.60 o
  -9   6   6        8.22        3.46      3.43 o
  -8   6   6        8.00        5.00      2.60 o
  -7   6   6       16.33       15.83      5.57 o
  -6   6   6        0.93       -2.34      2.34 o
  -5   6   6      144.15      151.57      3.46 o
  -4   6   6      221.68      234.95      3.44 o
  -3   6   6       45.76       43.81      1.62 o
  -2   6   6       35.08       30.00      1.42 o
  -1   6   6      790.06      875.56     11.58 o
   0   6   6      196.36      254.77      4.55 o
   1   6   6      394.84      417.94      6.46 o
   2   6   6       27.21       18.94      2.26 o
   3   6   6      289.18      261.36      4.32 o
   4   6   6      213.15      205.67      3.27 o
   5   6   6      430.41      415.99      5.61 o
   6   6   6       60.74       68.44      2.90 o
   7   6   6      176.67      203.88      4.75 o
   8   6   6        6.96        6.39      1.99 o
   9   6   6       18.75       24.36      3.41 o
  10   6   6        1.62        3.30      3.19 o
  11   6   6        0.01       -2.37      3.34 o
 -11   7   6        3.84       11.76      4.85 o
 -10   7   6        0.82       -1.94      2.86 o
  -9   7   6        8.11       12.08      3.95 o
  -8   7   6       94.00       96.50      4.75 o
  -7   7   6       15.95       15.87      2.33 o
  -6   7   6      116.14      111.79      4.00 o
  -5   7   6        0.78       -1.53      2.08 o
  -4   7   6      136.04      115.90      2.76 o
  -3   7   6      339.90      355.42      5.15 o
  -2   7   6       13.72        5.90      1.38 o
  -1   7   6      156.63      187.77      3.96 o
   0   7   6      146.98      151.77      3.64 o
   1   7   6        4.42       -0.48      1.81 o
   2   7   6       18.60       13.10      1.69 o
   3   7   6      158.78      162.39      3.49 o
   4   7   6       44.18       41.79      1.90 o
   5   7   6      251.58      274.42      4.40 o
   6   7   6       66.80       76.26      3.25 o
   7   7   6        9.91       11.72      2.09 o
   8   7   6       11.25       18.37      2.66 o
   9   7   6       25.36       18.17      3.58 o
  10   7   6        1.10       -1.72      3.18 o
  11   7   6        0.47       -3.58      3.58 o
 -11   8   6        0.02        5.50      4.81 o
 -10   8   6        1.99       -2.61      3.27 o
  -9   8   6        1.85       -2.96      3.52 o
  -8   8   6       27.00       32.80      3.67 o
  -7   8   6        6.72        2.36      2.26 o
  -6   8   6       12.33        5.78      2.09 o
  -5   8   6      216.55      184.90      4.82 o
  -4   8   6       13.64       17.20      2.08 o
  -3   8   6       27.09       14.05      1.50 o
  -2   8   6        0.34       -1.47      1.47 o
  -1   8   6      242.87      284.99      5.45 o
   0   8   6       34.57       28.75      2.50 o
   1   8   6        6.69       -1.58      1.58 o
   2   8   6       98.43      105.08      3.50 o
   3   8   6        5.91        4.83      1.77 o
   4   8   6      142.22      142.20      3.59 o
   5   8   6       89.02       95.58      3.94 o
   6   8   6       22.22       19.62      2.30 o
   7   8   6       13.77       19.90      2.66 o
   8   8   6        7.69        6.01      3.11 o
   9   8   6        8.83        7.57      3.49 o
  10   8   6        0.72        1.85      3.49 o
 -11   9   6        0.01        4.59      5.60 o
 -10   9   6        0.02        1.46      3.70 o
  -9   9   6        0.01       -2.36      3.42 o
  -8   9   6       18.48       17.85      2.91 o
  -7   9   6       16.28       12.48      2.56 o
  -6   9   6      129.46      120.28      4.76 o
  -5   9   6        0.04       -1.81      1.81 o
  -4   9   6       15.10        7.56      1.72 o
  -3   9   6        5.44       -1.46      1.86 o
  -2   9   6        4.16        4.93      1.82 o
  -1   9   6      152.55      120.83      3.89 o
   0   9   6        0.38       -1.89      1.89 o
   1   9   6       58.51       58.26      2.86 o
   2   9   6       56.16       65.09      2.98 o
   3   9   6      127.53      122.05      4.62 o
   4   9   6        3.19        4.11      1.93 o
   5   9   6        2.66        0.57      1.88 o
   6   9   6        7.69        7.40      2.47 o
   7   9   6        9.62       14.49      3.34 o
   8   9   6        1.16       -0.20      3.27 o
   9   9   6        0.03       -3.41      3.41 o
  10   9   6        1.22       -3.58      3.58 o
 -10  10   6        1.53       -0.10      3.98 o
  -9  10   6        3.05        2.63      3.79 o
  -8  10   6       10.06        7.99      2.93 o
  -7  10   6        0.37        1.22      2.47 o
  -6  10   6       17.09       11.60      2.46 o
  -5  10   6        2.78       -2.01      2.01 o
  -4  10   6       14.19        5.55      3.11 o
  -3  10   6       49.15       29.97      2.08 o
  -2  10   6       52.85      103.51      3.96 o
  -1  10   6       49.27       43.78      5.40 o
   0  10   6       38.44       61.10      3.15 o
   1  10   6        7.24       -2.09      2.09 o
   2  10   6        0.60       -0.46      2.02 o
   3  10   6       36.07       31.77      2.61 o
   4  10   6       29.45       21.54      2.35 o
   5  10   6        2.57        0.68      2.38 o
   6  10   6       11.64       19.65      3.00 o
   7  10   6       13.08       11.32      3.57 o
   8  10   6        0.12       -4.84      4.84 o
   9  10   6        3.52        4.88      4.00 o
  -9  11   6        0.05       -0.42      3.98 o
  -8  11   6        0.10       -0.11      3.76 o
  -7  11   6        5.06        5.04      4.53 o
  -6  11   6       10.15       14.73      2.63 o
  -5  11   6        0.35        0.54      2.70 o
  -4  11   6        0.23       -0.30      2.43 o
  -3  11   6       68.38       98.73      4.03 o
  -2  11   6        7.04        2.80      2.26 o
  -1  11   6        0.01       -2.29      2.29 o
   0  11   6        0.39       -1.91      1.91 o
   1  11   6      137.18      114.29      4.26 o
   2  11   6        0.02       -0.91      2.18 o
   3  11   6        4.19        2.95      2.48 o
   4  11   6        8.79        3.30      2.47 o
   5  11   6        0.89       -2.53      2.53 o
   6  11   6        8.96        4.92      3.43 o
   7  11   6        0.71       -1.97      3.54 o
   8  11   6        2.39        0.44      3.92 o
   9  11   6        1.42       -3.93      3.93 o
  -9  12   6        0.00       -0.39      4.41 o
  -8  12   6        0.31        1.50      4.26 o
  -7  12   6        0.43       -3.15      3.76 o
  -6  12   6        1.68       -3.35      3.35 o
  -5  12   6        0.00       -3.85      3.85 o
  -4  12   6        5.82       -0.89      3.90 o
  -3  12   6        1.67        2.59      2.43 o
  -2  12   6        6.37        2.99      2.46 o
  -1  12   6        9.40       15.24      2.66 o
   0  12   6        0.66       -2.12      2.12 o
   1  12   6        0.01       -0.40      2.19 o
   2  12   6        2.79        1.92      2.73 o
   3  12   6        4.86        1.11      3.13 o
   4  12   6        0.00       -4.12      4.86 o
   5  12   6        1.38       -0.04      3.36 o
   6  12   6        1.24       -0.71      3.81 o
   7  12   6        0.10       -4.33      4.33 o
   8  12   6        0.10        2.01      4.13 o
  -8  13   6        0.01       -3.50      4.26 o
  -7  13   6        6.93       17.11      4.63 o
  -6  13   6       14.10       16.13      6.74 o
  -5  13   6        3.23       -1.35      4.22 o
  -4  13   6        0.06       -2.31      4.20 o
  -3  13   6       13.00        6.45      3.82 o
  -2  13   6        9.61        6.19      3.82 o
  -1  13   6       18.68       13.15      2.85 o
   0  13   6        2.07        1.94      2.35 o
   1  13   6        2.61        1.06      2.89 o
   2  13   6        4.30       -3.25      3.25 o
   3  13   6        0.45       -3.51      3.51 o
   4  13   6        0.51       -4.60      4.60 o
   5  13   6        0.46       -2.84      3.69 o
   6  13   6        0.42       -1.76      4.01 o
   7  13   6        1.11        0.80      4.35 o
  -7  14   6        0.79        5.22      4.50 o
  -6  14   6        0.90        2.96      4.23 o
  -5  14   6        0.02        3.23      5.13 o
  -4  14   6        0.08       -2.45      4.88 o
  -3  14   6       19.03       18.02      5.38 o
  -2  14   6        0.34       -3.33      3.63 o
  -1  14   6        0.05       -3.67      3.67 o
   0  14   6        5.25        6.84      3.45 o
   1  14   6        0.02       -2.68      3.11 o
   2  14   6        1.01       -5.86      6.11 o
   3  14   6        0.38       -3.69      3.69 o
   4  14   6        1.55       -3.78      7.62 o
   5  14   6        0.78       -0.62      4.06 o
   6  14   6        0.03       -2.31      4.25 o
  -5  15   6        3.28        8.57      5.94 o
  -4  15   6        1.37        1.82      8.06 o
  -3  15   6        8.88        1.91      5.33 o
  -2  15   6        0.14       -3.80      3.80 o
  -1  15   6        0.70       -1.68      4.06 o
   0  15   6        4.77        0.98      4.39 o
   1  15   6        1.50        1.97      3.89 o
   2  15   6        0.18       -3.67      3.67 o
   3  15   6        0.47       -5.01      5.01 o
   4  15   6        0.21       -4.33      5.40 o
   5  15   6        1.47        2.81      4.43 o
  -3  16   6        0.01       -1.50      5.76 o
  -2  16   6        0.39       -5.23      5.23 o
  -1  16   6        0.01       -2.12      4.14 o
   0  16   6        0.38        1.36      5.09 o
   1  16   6        0.63       -3.95      3.95 o
   2  16   6        0.13       -5.03      5.03 o
   3  16   6        0.00       -4.99      4.99 o
 -13   1   7       18.59       24.27      5.91 o
 -12   1   7       30.30       34.67      7.22 o
 -11   1   7       14.66       10.45      4.64 o
 -10   1   7       58.11       59.41      6.27 o
  -9   1   7      235.66      224.52      6.07 o
  -8   1   7        3.10       -1.55      1.66 o
  -7   1   7      147.87      165.96      3.04 o
  -6   1   7      792.34      749.93      8.06 o
  -5   1   7      160.17      169.02      2.24 o
  -4   1   7     1031.60     1074.20     10.31 o
  -3   1   7     2818.69     2952.42     27.44 o
  -2   1   7        0.17       -0.34      0.45 o
  -1   1   7     5261.62     5307.73     45.52 o
   0   1   7     2373.98     2525.07     20.72 o
   1   1   7     1772.66     2229.05     18.34 o
   2   1   7     1078.94      947.53      7.39 o
   3   1   7        7.10        5.21      0.53 o
   4   1   7      159.50      214.18      2.12 o
   5   1   7      239.81      274.23      3.23 o
   6   1   7       13.13       11.45      1.19 o
   7   1   7      136.43      143.46      3.25 o
   8   1   7        1.88        2.67      1.47 o
   9   1   7       29.35       26.58      2.04 o
  10   1   7       10.96       17.38      3.09 o
  11   1   7       13.64       17.10      3.36 o
  12   1   7        4.67        3.06      4.02 o
 -12   2   7        2.82        5.02      6.85 o
 -11   2   7       17.64       16.82      4.64 o
 -10   2   7        4.50        0.54      2.24 o
  -9   2   7        0.43       -3.41      3.41 o
  -8   2   7      105.45       86.46      3.77 o
  -7   2   7        0.15        0.71      0.84 o
  -6   2   7       67.91       55.51      1.50 o
  -5   2   7       43.98       38.37      1.21 o
  -4   2   7        2.40        5.14      0.61 o
  -3   2   7      773.60      850.69      8.32 o
  -2   2   7        4.41        1.51      0.46 o
  -1   2   7      725.28      776.99      8.91 o
   0   2   7     2673.77     2662.66     26.14 o
   1   2   7      285.72      285.45      3.12 o
   2   2   7      452.35      427.55      3.90 o
   3   2   7       69.42       33.45      0.88 o
   4   2   7       14.99       10.00      0.72 o
   5   2   7      102.78       97.30      1.90 o
   6   2   7      366.97      366.05      5.30 o
   7   2   7      152.76      155.79      3.36 o
   8   2   7       17.07       19.31      1.95 o
   9   2   7        7.58       16.06      2.05 o
  10   2   7       26.58       29.29      3.35 o
  11   2   7        0.46        3.16      3.60 o
  12   2   7        4.57       -1.61      4.11 o
 -12   3   7        0.22       -6.44      6.44 o
 -11   3   7       21.15       26.94      7.01 o
 -10   3   7       34.00       41.36      3.88 o
  -9   3   7       38.96       40.84      4.74 o
  -8   3   7       97.20       79.37      2.87 o
  -7   3   7      122.29      132.55      4.46 o
  -6   3   7      975.24      917.21      9.92 o
  -5   3   7      125.29      130.87      2.14 o
  -4   3   7       20.28       28.73      1.24 o
  -3   3   7       58.55       50.75      1.27 o
  -2   3   7        1.64        0.60      0.65 o
  -1   3   7      243.98      260.74      3.29 o
   0   3   7        0.06        0.87      0.89 o
   1   3   7        0.01        3.38      0.74 o
   2   3   7      879.83      858.48      8.51 o
   3   3   7      258.10      187.01      2.31 o
   4   3   7      121.60      156.02      2.15 o
   5   3   7      141.17      136.24      2.34 o
   6   3   7        9.44        9.13      1.43 o
   7   3   7        7.13        3.36      1.50 o
   8   3   7       63.37       68.57      2.96 o
   9   3   7        7.52       11.25      2.04 o
  10   3   7        0.46        0.25      2.82 o
  11   3   7        4.52        8.22      3.35 o
  12   3   7        0.87        5.80      4.24 o
 -12   4   7        1.12       -1.89      6.64 o
 -11   4   7        3.01       -0.88      6.31 o
 -10   4   7        6.43        7.38      3.43 o
  -9   4   7       10.00        8.49      2.05 o
  -8   4   7        8.30       15.71      2.19 o
  -7   4   7        2.69        0.78      4.50 o
  -6   4   7      211.51      182.13      4.08 o
  -5   4   7      452.46      456.79      6.60 o
  -4   4   7      406.90      397.39      4.72 o
  -3   4   7        0.26       -0.68      0.68 o
  -2   4   7      199.75      188.84      2.53 o
  -1   4   7      246.63      279.60      4.45 o
   0   4   7      390.41      463.49      5.98 o
   1   4   7     3698.52     3849.14     37.63 o
   2   4   7       54.59       59.92      3.17 o
   3   4   7      153.91      115.66      2.12 o
   4   4   7      416.91      413.57      4.55 o
   5   4   7       19.56       25.70      1.40 o
   6   4   7     1037.95     1008.76     13.39 o
   7   4   7      175.21      188.99      4.35 o
   8   4   7        0.19        0.87      1.79 o
   9   4   7       17.35       24.88      2.74 o
  10   4   7       26.65       30.95      3.67 o
  11   4   7        0.19       -0.21      3.15 o
  12   4   7        1.63        3.95      4.35 o
 -12   5   7        0.26        0.84      6.78 o
 -11   5   7        0.79       -3.77      3.77 o
 -10   5   7        0.06       -3.24      3.24 o
  -9   5   7       13.32       12.39      2.54 o
  -8   5   7       36.65       36.81      4.78 o
  -7   5   7       75.94       76.64      7.34 o
  -6   5   7       86.67       69.18      3.68 o
  -5   5   7        1.02        2.11      1.21 o
  -4   5   7       28.58       25.39      1.65 o
  -3   5   7       49.39       52.14      1.55 o
  -2   5   7      217.77      239.97      3.36 o
  -1   5   7       12.62        1.20      0.98 o
   0   5   7      762.90      926.25     12.05 o
   1   5   7      507.06      579.77      8.19 o
   2   5   7       36.09       18.50      1.45 o
   3   5   7      101.21      108.12      2.65 o
   4   5   7       35.22       37.52      1.47 o
   5   5   7      115.20      114.62      2.65 o
   6   5   7      179.78      161.79      3.21 o
   7   5   7        2.47       -1.71      1.71 o
   8   5   7        0.56        0.61      1.84 o
   9   5   7       16.60       17.69      3.09 o
  10   5   7       10.20        6.21      3.21 o
  11   5   7        6.69       11.97      3.51 o
 -12   6   7        1.20        1.21      7.18 o
 -11   6   7        0.01       -1.89      3.94 o
 -10   6   7        4.71        1.29      3.87 o
  -9   6   7        0.61       -2.51      2.51 o
  -8   6   7       13.12       18.53      2.79 o
  -7   6   7       93.20       87.79      4.26 o
  -6   6   7       31.87       35.72      2.95 o
  -5   6   7       88.96      103.45      2.92 o
  -4   6   7       84.13       78.37      1.97 o
  -3   6   7        7.66        2.74      0.96 o
  -2   6   7       71.63       66.04      1.95 o
  -1   6   7       35.38       70.72      2.46 o
   0   6   7        0.82       -1.12      1.15 o
   1   6   7      221.91      177.56      3.81 o
   2   6   7        3.17       -0.47      1.18 o
   3   6   7      521.88      535.34      7.22 o
   4   6   7      784.19      753.69      8.23 o
   5   6   7       68.95       61.73      2.22 o
   6   6   7       75.52       73.29      3.90 o
   7   6   7      150.82      157.06      4.28 o
   8   6   7        7.01        0.14      2.18 o
   9   6   7        4.98        5.82      3.05 o
  10   6   7        8.98        5.20      3.43 o
  11   6   7        6.17        7.01      3.62 o
 -11   7   7        0.14       -0.34      4.46 o
 -10   7   7        7.95       10.43      3.18 o
  -9   7   7       52.91       61.05      4.17 o
  -8   7   7       25.77       28.77      3.36 o
  -7   7   7      104.40       94.46      4.59 o
  -6   7   7      112.77      103.77      3.80 o
  -5   7   7        4.26        4.56      1.15 o
  -4   7   7      248.34      249.06      4.12 o
  -3   7   7        3.39        4.68      1.16 o
  -2   7   7       19.88       11.41      1.25 o
  -1   7   7       37.63       32.66      1.94 o
   0   7   7      276.15      253.90      4.84 o
   1   7   7       47.94       46.77      2.27 o
   2   7   7       93.02       83.36      3.04 o
   3   7   7       56.53       51.34      3.41 o
   4   7   7        6.99        3.82      1.51 o
   5   7   7       35.22       28.36      2.04 o
   6   7   7        9.75        9.61      2.02 o
   7   7   7        0.64       -0.63      1.94 o
   8   7   7       21.63       25.70      3.65 o
   9   7   7        2.51        5.40      5.04 o
  10   7   7        0.08       -1.80      3.29 o
  11   7   7        0.03       -3.50      3.63 o
 -11   8   7        4.80        8.38      4.95 o
 -10   8   7        4.80        4.88      4.48 o
  -9   8   7       30.12       28.26      3.86 o
  -8   8   7        5.80       -2.11      4.62 o
  -7   8   7       32.50       44.53      2.97 o
  -6   8   7        5.63        8.74      2.04 o
  -5   8   7        2.02        8.88      2.00 o
  -4   8   7      218.39      291.11      5.26 o
  -3   8   7       20.44       19.35      1.62 o
  -2   8   7        7.43        9.42      1.76 o
  -1   8   7       33.76       23.93      2.26 o
   0   8   7       40.99       35.30      2.31 o
   1   8   7       45.89       48.38      2.45 o
   2   8   7      236.14      212.15      4.79 o
   3   8   7        0.01       -0.72      2.68 o
   4   8   7       13.65        9.02      1.76 o
   5   8   7        4.31        3.99      1.84 o
   6   8   7        4.98        3.30      2.93 o
   7   8   7       13.92       13.99      2.61 o
   8   8   7       13.19       13.96      3.37 o
   9   8   7        0.14       -3.19      3.19 o
  10   8   7        7.06        8.42      3.76 o
 -11   9   7        5.99       16.02      8.90 o
 -10   9   7        0.22        4.49      3.80 o
  -9   9   7        2.96       -3.77      4.06 o
  -8   9   7        1.28       -2.58      6.03 o
  -7   9   7        2.83       -1.60      2.13 o
  -6   9   7       20.46       26.10      2.70 o
  -5   9   7       22.87       25.21      2.49 o
  -4   9   7        1.82        2.20      1.69 o
  -3   9   7       57.13       34.93      2.06 o
  -2   9   7       41.05       38.44      2.60 o
  -1   9   7       77.61       92.94      3.65 o
   0   9   7        4.21        5.17      2.13 o
   1   9   7      100.33      116.98      4.04 o
   2   9   7      164.95      179.91      4.66 o
   3   9   7       13.10        6.49      2.05 o
   4   9   7        3.18       -1.78      1.78 o
   5   9   7       19.78       18.65      2.26 o
   6   9   7        0.26       -1.42      2.78 o
   7   9   7       13.56       11.69      3.26 o
   8   9   7        0.03       -3.25      3.25 o
   9   9   7        7.14        9.39      3.86 o
  10   9   7        1.19       -3.61      3.61 o
 -10  10   7        3.37        6.29      4.20 o
  -9  10   7        0.69        4.59      3.97 o
  -8  10   7       14.98       20.16      3.98 o
  -7  10   7       26.25       38.16      3.20 o
  -6  10   7        4.06       -0.58      2.16 o
  -5  10   7       12.86        9.71      2.28 o
  -4  10   7        0.75       -1.85      1.85 o
  -3  10   7        3.63        6.95      1.85 o
  -2  10   7      124.69      123.37      5.23 o
  -1  10   7      157.83      171.97      5.80 o
   0  10   7      573.83      606.83     13.25 o
   1  10   7        0.23        3.05      2.14 o
   2  10   7      104.42      116.93      4.06 o
   3  10   7        0.01       -1.90      1.90 o
   4  10   7        0.01       -1.20      1.99 o
   5  10   7        5.48        5.80      2.49 o
   6  10   7        0.67        2.41      3.09 o
   7  10   7       14.58       17.42      3.77 o
   8  10   7        0.01       -3.46      3.46 o
   9  10   7        0.08       -0.38      3.86 o
  -9  11   7        1.52       -2.25      3.96 o
  -8  11   7        2.81        1.19      3.85 o
  -7  11   7        3.94        3.99      3.65 o
  -6  11   7        0.00       -2.37      3.11 o
  -5  11   7        4.37       -2.87      2.87 o
  -4  11   7        1.86       -0.11      2.22 o
  -3  11   7        1.11        6.05      2.29 o
  -2  11   7        3.94       10.45      2.38 o
  -1  11   7       14.12       28.26      3.96 o
   0  11   7       17.65       32.46      2.79 o
   1  11   7        0.01        3.56      2.25 o
   2  11   7       11.50        2.46      2.11 o
   3  11   7        3.94        3.59      3.07 o
   4  11   7        1.89       -2.83      2.83 o
   5  11   7        0.19       -1.65      3.05 o
   6  11   7        0.03       -2.63      3.26 o
   7  11   7        0.55       -4.64      4.64 o
   8  11   7        5.55        5.79      4.03 o
   9  11   7        0.01       -3.85      3.85 o
  -9  12   7        0.02       -3.36      4.14 o
  -8  12   7        2.91       -1.03      4.06 o
  -7  12   7        4.48       -1.22      3.78 o
  -6  12   7        8.40        2.75      3.55 o
  -5  12   7        0.00       -4.60      4.60 o
  -4  12   7        8.70       13.20      4.44 o
  -3  12   7        0.03       -0.25      3.23 o
  -2  12   7        3.06        6.50      2.78 o
  -1  12   7       13.28        6.50      2.42 o
   0  12   7        9.13        6.33      2.47 o
   1  12   7        9.12        6.68      2.49 o
   2  12   7       17.79        7.13      2.86 o
   3  12   7        0.01       -2.54      3.24 o
   4  12   7       10.68        3.59      4.44 o
   5  12   7        1.07        2.96      5.10 o
   6  12   7        1.96       -1.45      3.67 o
   7  12   7        1.99       -3.06      3.96 o
   8  12   7        0.39       -2.58      5.85 o
  -8  13   7        0.11       -4.38      4.38 o
  -7  13   7        1.77       -1.94      4.16 o
  -6  13   7        1.53        1.12      4.47 o
  -5  13   7        2.83        3.92      4.76 o
  -4  13   7        3.25       -3.43      4.22 o
  -3  13   7        9.17        0.79      3.69 o
  -2  13   7        0.70       -2.21      3.61 o
  -1  13   7       13.95       10.84      2.76 o
   0  13   7        0.06       -1.76      2.39 o
   1  13   7       12.54        9.48      3.83 o
   2  13   7        2.69       -3.43      3.43 o
   3  13   7        4.04       -3.20      3.49 o
   4  13   7        4.43        0.50      4.90 o
   5  13   7        1.54        3.55      4.25 o
   6  13   7        2.75       -1.68      3.97 o
   7  13   7        0.04       -8.18      8.80 o
  -7  14   7        0.01       -4.20      4.20 o
  -6  14   7        0.01       -5.17      5.17 o
  -5  14   7        3.18        2.84      4.96 o
  -4  14   7       16.31       23.41      5.74 o
  -3  14   7        0.25       -1.49      4.86 o
  -2  14   7        0.40       -3.68      3.68 o
  -1  14   7        1.15       -0.02      3.50 o
   0  14   7        2.91        1.36      3.49 o
   1  14   7        0.13        0.56      3.17 o
   2  14   7        1.74        1.22      3.93 o
   3  14   7        8.96       -5.26      5.26 o
   4  14   7        0.03       -5.41      6.07 o
   5  14   7        0.18       -4.04      4.04 o
   6  14   7        1.89       -4.11      4.18 o
  -5  15   7        3.18        1.80      5.03 o
  -4  15   7        0.14        1.94     12.80 o
  -3  15   7        4.98        7.33      5.55 o
  -2  15   7        0.95       -0.28      4.05 o
  -1  15   7        1.83        2.62      4.02 o
   0  15   7        0.01       -0.15      5.55 o
   1  15   7        2.42        3.64      4.17 o
   2  15   7        0.08       -3.96      3.96 o
   3  15   7        1.75       -3.51      5.43 o
   4  15   7        0.10        0.13      5.55 o
   5  15   7        0.08       -0.06      4.35 o
  -3  16   7        0.20        3.08      7.42 o
  -2  16   7        2.80       -5.18      5.18 o
  -1  16   7        1.01       -2.93      4.71 o
   0  16   7        0.01       -4.77      4.77 o
   1  16   7        0.01       -1.96      5.06 o
   2  16   7        1.30       -4.86      4.86 o
 -13   0   8        1.00        3.84      7.62 o
 -12   0   8       12.74       27.75      7.55 o
 -11   0   8       22.16       28.59      6.54 o
 -10   0   8       36.12       44.44      6.68 o
  -9   0   8      349.29      327.45     14.94 o
  -8   0   8      306.92      286.80     17.21 o
  -7   0   8        0.29       -1.20      1.20 o
  -6   0   8       18.43       10.00      1.80 o
  -5   0   8      735.95      668.61     11.29 o
  -4   0   8      140.82      163.59      3.12 o
  -3   0   8     7377.84     7957.79    102.42 o
  -2   0   8     8316.48     8811.41    113.55 o
  -1   0   8    22067.70    22732.42    261.43 o
   0   0   8     2068.40     2322.71     30.21 o
   1   0   8     2828.24     3280.20     37.40 o
   2   0   8     1793.74     2026.96     23.59 o
   3   0   8      230.42      236.20      3.11 o
   4   0   8     1797.94     1878.86     18.68 o
   5   0   8       60.15       72.47      2.28 o
   6   0   8        9.83        6.68      1.75 o
   7   0   8       13.94        8.77      2.16 o
   8   0   8       52.47       37.19      2.93 o
   9   0   8        3.31        9.47      2.53 o
  10   0   8        0.65       -3.15      3.44 o
  11   0   8        2.74        0.00      5.19 o
  12   0   8        7.56        5.13      5.66 o
 -13   1   8        1.93        5.59      7.13 o
 -12   1   8        1.39        8.49      4.65 o
 -11   1   8       13.50        8.11      4.54 o
 -10   1   8       10.86       11.24      4.04 o
  -9   1   8        2.62        1.32      2.22 o
  -8   1   8        6.71        0.14      2.18 o
  -7   1   8      118.70       79.50      1.84 o
  -6   1   8      288.37      308.10      3.87 o
  -5   1   8      987.75      998.55      9.76 o
  -4   1   8      104.42      123.01      2.61 o
  -3   1   8       46.77       57.36      2.88 o
  -2   1   8        6.97       11.49      0.96 o
  -1   1   8     6367.58     7104.27     60.89 o
   0   1   8     4692.83     5236.89     44.36 o
   1   1   8     2476.73     2697.77     23.18 o
   2   1   8      649.29      688.19      5.60 o
   3   1   8       72.02       55.78      1.09 o
   4   1   8        0.20       -0.29      0.78 o
   5   1   8        3.26        6.74      0.81 o
   6   1   8       17.18       19.46      1.49 o
   7   1   8       11.39        7.57      1.54 o
   8   1   8      102.33      118.92      3.19 o
   9   1   8       10.36       11.76      2.03 o
  10   1   8        2.99        1.21      2.78 o
  11   1   8        1.76        3.82      3.15 o
  12   1   8        0.46       -2.31      4.28 o
 -12   2   8        0.55       -6.20      6.20 o
 -11   2   8       22.29       19.47      4.74 o
 -10   2   8       10.16       10.73      2.51 o
  -9   2   8        4.52        2.25      2.91 o
  -8   2   8       31.54       47.63      2.32 o
  -7   2   8      303.02      261.82      4.32 o
  -6   2   8      106.35      122.55      2.20 o
  -5   2   8      719.75      694.39      7.10 o
  -4   2   8      867.41      891.77      8.29 o
  -3   2   8      106.13       87.08      2.07 o
  -2   2   8      305.63      320.06      3.54 o
  -1   2   8      394.71      489.31      5.57 o
   0   2   8        1.60        0.96      1.40 o
   1   2   8       90.86       84.04      1.47 o
   2   2   8      987.29     1308.96     10.59 o
   3   2   8       27.35       22.51      0.79 o
   4   2   8      213.35      201.90      2.52 o
   5   2   8       68.31       60.10      1.62 o
   6   2   8      248.75      246.14      4.20 o
   7   2   8       23.08       22.51      1.79 o
   8   2   8        0.00        0.49      1.63 o
   9   2   8       14.00       17.93      2.16 o
  10   2   8       13.90       19.58      3.31 o
  11   2   8        3.23        2.42      3.45 o
  12   2   8        1.88       -0.51      5.41 o
 -12   3   8        0.84        0.67      6.74 o
 -11   3   8       10.38       -0.71      5.60 o
 -10   3   8       20.39       22.98      8.40 o
  -9   3   8        0.12       -1.55      1.55 o
  -8   3   8       71.99       68.30      3.47 o
  -7   3   8        2.76        5.27      1.35 o
  -6   3   8       22.29       26.21      2.43 o
  -5   3   8      501.08      526.37      6.53 o
  -4   3   8      132.23      146.59      3.10 o
  -3   3   8      693.72      853.66      8.39 o
  -2   3   8      603.82      607.41      7.28 o
  -1   3   8     1822.00     1990.42     21.61 o
   0   3   8      375.58      405.36      4.91 o
   1   3   8      768.73     1030.68     10.04 o
   2   3   8      125.97      128.95      1.87 o
   3   3   8      263.16      217.00      2.62 o
   4   3   8        0.02       -0.69      0.69 o
   5   3   8      226.67      227.98      3.06 o
   6   3   8       84.11       78.26      2.54 o
   7   3   8        7.59        3.71      1.55 o
   8   3   8        0.85       -1.00      1.49 o
   9   3   8       20.02       17.07      2.58 o
  10   3   8        1.97        0.73      2.97 o
  11   3   8        2.11       -0.78      3.24 o
  12   3   8        0.33        2.55      4.32 o
 -12   4   8        0.08       -3.17      6.44 o
 -11   4   8        0.00       -5.80      5.80 o
 -10   4   8        0.39       -1.98      3.18 o
  -9   4   8       22.12       15.40      2.33 o
  -8   4   8        1.47        1.94      2.05 o
  -7   4   8      360.89      320.11      7.06 o
  -6   4   8        0.60        0.34      1.64 o
  -5   4   8        0.54        1.97      0.83 o
  -4   4   8        5.49        7.85      0.66 o
  -3   4   8      177.27      218.40      2.95 o
  -2   4   8      517.34      484.90      5.23 o
  -1   4   8      380.64      409.27      4.58 o
   0   4   8      522.53      428.96      5.31 o
   1   4   8      364.38      450.94      5.55 o
   2   4   8      117.54       73.79      2.27 o
   3   4   8       84.08       59.96      1.53 o
   4   4   8      518.69      554.44      5.79 o
   5   4   8        8.88        9.65      1.17 o
   6   4   8      232.63      260.10      4.24 o
   7   4   8       87.75       93.35      3.32 o
   8   4   8        4.60        2.62      1.82 o
   9   4   8       47.46       51.87      5.05 o
  10   4   8       11.31       11.69      3.36 o
  11   4   8        3.77        7.21      3.48 o
 -12   5   8        3.45        8.09      7.25 o
 -11   5   8        3.09        2.53      3.98 o
 -10   5   8       20.73       28.03      4.97 o
  -9   5   8       29.88       29.84      2.90 o
  -8   5   8        8.88        9.94      2.44 o
  -7   5   8       82.70       93.01     11.48 o
  -6   5   8       75.66       65.84      5.09 o
  -5   5   8        2.84        0.12      1.23 o
  -4   5   8        3.00        4.21      0.70 o
  -3   5   8      207.78      261.71      3.57 o
  -2   5   8     2448.05     2486.86     24.69 o
  -1   5   8       53.22       36.03      1.74 o
   0   5   8       76.68       94.24      2.41 o
   1   5   8       29.17       20.89      2.44 o
   2   5   8      713.86      793.34      9.77 o
   3   5   8      233.39      230.54      4.02 o
   4   5   8       30.23       33.53      1.33 o
   5   5   8      484.90      529.63      7.28 o
   6   5   8      388.75      358.70      5.43 o
   7   5   8        0.18       -1.71      1.71 o
   8   5   8       50.33       53.64      2.88 o
   9   5   8        6.32        8.24      3.16 o
  10   5   8        3.13        3.05      3.22 o
  11   5   8       15.05       15.37      3.78 o
 -12   6   8        0.07        3.10      7.25 o
 -11   6   8        0.16       -3.59      3.88 o
 -10   6   8        2.99        8.21      4.10 o
  -9   6   8        6.33        2.04      2.60 o
  -8   6   8        0.29       -2.31      2.31 o
  -7   6   8        3.58        4.27      2.65 o
  -6   6   8       24.67       28.20      5.08 o
  -5   6   8       12.50       10.83      1.55 o
  -4   6   8       96.30       76.51      1.98 o
  -3   6   8      146.59      138.39      2.73 o
  -2   6   8       20.31       24.05      1.34 o
  -1   6   8       63.60       53.61      2.25 o
   0   6   8        7.64       11.43      1.41 o
   1   6   8      133.79      132.62      4.46 o
   2   6   8      646.55      641.02      8.35 o
   3   6   8      186.14      153.65      3.41 o
   4   6   8       83.79       82.33      2.36 o
   5   6   8       22.23       18.02      1.58 o
   6   6   8       15.81       16.52      2.06 o
   7   6   8        4.32        7.17      2.07 o
   8   6   8        6.66        5.82      2.38 o
   9   6   8       16.85       21.96      3.47 o
  10   6   8        0.60       -1.43      3.48 o
  11   6   8        0.13        4.01      5.24 o
 -11   7   8        1.54        1.50      4.67 o
 -10   7   8       10.95        6.96      3.31 o
  -9   7   8       36.08       49.42      4.02 o
  -8   7   8        0.16       -2.70      2.70 o
  -7   7   8       54.12       56.98      3.76 o
  -6   7   8       36.71       34.76      2.78 o
  -5   7   8       94.73       74.48      3.16 o
  -4   7   8        0.57        1.20      1.19 o
  -3   7   8        3.01       -1.07      1.07 o
  -2   7   8      230.60      241.92      4.03 o
  -1   7   8        0.12       -1.30      1.30 o
   0   7   8      141.27      168.08      3.96 o
   1   7   8       27.78       24.85      2.03 o
   2   7   8      340.19      314.86      5.77 o
   3   7   8      183.17      177.44      4.29 o
   4   7   8       12.07        7.42      1.51 o
   5   7   8        9.77        4.49      1.66 o
   6   7   8       84.96       85.39      3.47 o
   7   7   8       20.46       28.31      2.81 o
   8   7   8        3.83        1.97      3.21 o
   9   7   8        4.82        2.83      3.24 o
  10   7   8        5.56        9.99      3.94 o
  11   7   8       14.20       21.54      5.01 o
 -11   8   8        1.23       10.16      8.06 o
 -10   8   8        0.19       -2.97      3.31 o
  -9   8   8       22.72       22.20      3.69 o
  -8   8   8       11.95        9.87      5.90 o
  -7   8   8       10.13        6.91      2.86 o
  -6   8   8        5.51        1.79      1.96 o
  -5   8   8        0.22        0.04      2.30 o
  -4   8   8        0.55        0.27      1.46 o
  -3   8   8       68.38       86.93      3.73 o
  -2   8   8        6.55        8.22      1.48 o
  -1   8   8       90.01       96.81      4.01 o
   0   8   8        1.25       -1.72      1.72 o
   1   8   8       52.88       43.99      2.56 o
   2   8   8      151.54      138.28      7.04 o
   3   8   8        6.49        5.56      2.16 o
   4   8   8        2.83        2.60      1.68 o
   5   8   8       47.87       40.01      2.56 o
   6   8   8        0.58       -0.63      1.89 o
   7   8   8        6.12        4.91      2.62 o
   8   8   8        0.01        0.97      3.16 o
   9   8   8        0.00        1.70      3.48 o
  10   8   8        0.21        5.70      3.70 o
 -10   9   8        6.51        5.65      3.80 o
  -9   9   8       12.77       13.57      3.77 o
  -8   9   8       10.21        4.70      5.96 o
  -7   9   8       12.01       11.27      2.37 o
  -6   9   8       36.71       41.21      2.98 o
  -5   9   8       26.79       37.09      2.64 o
  -4   9   8        0.01       -0.66      1.81 o
  -3   9   8      203.74      204.44      4.14 o
  -2   9   8      234.81      195.42      4.06 o
  -1   9   8      135.90      152.48      4.39 o
   0   9   8      263.77      215.21      5.86 o
   1   9   8      183.92      141.93      4.32 o
   2   9   8       62.89       70.78      3.27 o
   3   9   8      122.81      104.09      3.89 o
   4   9   8        4.95       -1.90      1.91 o
   5   9   8        1.61       -1.87      1.87 o
   6   9   8        0.00       -2.10      2.10 o
   7   9   8        0.00       -2.82      2.82 o
   8   9   8       11.44        9.43      3.70 o
   9   9   8        6.48        6.32      4.72 o
  10   9   8        0.76        8.90      5.59 o
 -10  10   8        0.52        1.48      4.10 o
  -9  10   8        0.08       -2.24      3.65 o
  -8  10   8       26.33       30.27      4.32 o
  -7  10   8        7.38        4.15      3.30 o
  -6  10   8        9.64       14.09      3.42 o
  -5  10   8        6.93        5.82      2.54 o
  -4  10   8       17.20        6.60      2.07 o
  -3  10   8       34.54       56.81      2.94 o
  -2  10   8       41.53       38.14      2.86 o
  -1  10   8      192.66      163.85     10.93 o
   0  10   8        1.10       12.05      2.65 o
   1  10   8       24.30       26.57      2.66 o
   2  10   8       25.49       18.87      3.33 o
   3  10   8        7.78       14.07      2.34 o
   4  10   8        0.11       -2.27      2.27 o
   5  10   8       14.13       22.64      2.83 o
   6  10   8        5.54        8.65      3.33 o
   7  10   8        1.16       -0.58      3.33 o
   8  10   8        0.81       -0.30      3.77 o
   9  10   8        0.32        0.81      4.48 o
  -9  11   8        1.11       -3.45      3.97 o
  -8  11   8        2.26        3.30      3.89 o
  -7  11   8        3.33       -2.76      3.65 o
  -6  11   8        3.23        2.90      3.82 o
  -5  11   8        1.17        2.07      3.00 o
  -4  11   8        4.87        2.69      3.90 o
  -3  11   8       44.43       60.63      4.35 o
  -2  11   8        6.21       15.05      2.40 o
  -1  11   8        3.55        5.70      2.67 o
   0  11   8       18.96       32.32      2.79 o
   1  11   8        1.18       -0.97      2.18 o
   2  11   8       33.16       34.40      2.88 o
   3  11   8        2.27       -1.70      2.92 o
   4  11   8        1.38       -2.36      2.41 o
   5  11   8        0.00       -2.52      3.14 o
   6  11   8        0.88        1.74      3.55 o
   7  11   8        3.69       -2.13      3.85 o
   8  11   8        4.39        6.37      4.14 o
  -9  12   8        0.00       -0.45      5.70 o
  -8  12   8        1.02       -3.98      3.98 o
  -7  12   8        5.96        1.26      4.02 o
  -6  12   8        0.28       -1.61      3.49 o
  -5  12   8        2.76       -0.27      3.29 o
  -4  12   8        5.00        1.49      4.12 o
  -3  12   8        9.44       13.74      3.52 o
  -2  12   8       85.20      124.78      6.15 o
  -1  12   8        4.64        8.62      2.45 o
   0  12   8        9.38       17.60      2.74 o
   1  12   8       14.28       16.43      2.67 o
   2  12   8        3.62       -2.44      2.44 o
   3  12   8       10.32       14.54      3.77 o
   4  12   8       32.80       35.49      5.29 o
   5  12   8        0.87       -0.97      4.48 o
   6  12   8        7.29        9.89      4.07 o
   7  12   8       14.50       16.13      4.47 o
   8  12   8        3.68        5.18      4.44 o
  -8  13   8        1.15       -0.85      4.44 o
  -7  13   8        1.17        1.75      4.27 o
  -6  13   8        5.21        1.62      4.02 o
  -5  13   8        1.78        3.46      7.91 o
  -4  13   8        1.21       -1.02      4.42 o
  -3  13   8        6.95       10.47      4.90 o
  -2  13   8       23.71       38.21      4.48 o
  -1  13   8        0.84       -2.13      2.48 o
   0  13   8        0.01       -0.60      2.72 o
   1  13   8        0.00       -1.74      2.76 o
   2  13   8        4.99        3.18      4.41 o
   3  13   8        0.10       -3.36      3.36 o
   4  13   8        3.04       -4.77      4.77 o
   5  13   8        5.23        7.27      4.18 o
   6  13   8        8.16        4.35      4.34 o
   7  13   8        1.52       -1.40      4.16 o
  -7  14   8        0.01       -4.29      5.01 o
  -6  14   8        1.50       -4.11      4.11 o
  -5  14   8        6.24       19.11      4.53 o
  -4  14   8        4.69       18.62      5.65 o
  -3  14   8        2.16        5.34      7.22 o
  -2  14   8        6.76        7.61      3.93 o
  -1  14   8        0.83       -2.84      3.61 o
   0  14   8        4.26        2.76      3.22 o
   1  14   8        4.25        0.86      3.20 o
   2  14   8        5.09        3.73      3.98 o
   3  14   8        0.72       -1.87      4.75 o
   4  14   8       11.43       11.17      5.78 o
   5  14   8        0.88       -0.10      4.11 o
   6  14   8        1.53        5.11      4.39 o
  -5  15   8        0.00       -0.86      4.37 o
  -4  15   8        3.89        3.56      6.22 o
  -3  15   8        0.83       -1.38      5.31 o
  -2  15   8        1.72       -2.42      8.99 o
  -1  15   8        0.95        1.74      3.95 o
   0  15   8        0.00       -0.24      6.20 o
   1  15   8        0.03       -2.37      3.76 o
   2  15   8        0.50       -5.56      5.56 o
   3  15   8        4.23        7.75      5.48 o
   4  15   8        2.08        7.27      5.77 o
  -3  16   8        0.35       -0.96      5.26 o
  -2  16   8        0.46       -2.54      5.44 o
  -1  16   8        0.02        4.83      6.48 o
   0  16   8        0.00       -6.39      6.39 o
   1  16   8        0.05       -0.44      5.19 o
   2  16   8        1.40       -0.67      5.53 o
 -12   1   9        0.13        3.20      4.63 o
 -11   1   9        7.42        9.63      4.62 o
 -10   1   9        6.84        8.14      3.88 o
  -9   1   9       16.70       18.14      2.44 o
  -8   1   9       41.03       38.77      2.15 o
  -7   1   9       69.51       55.11      1.94 o
  -6   1   9      322.17      315.61      4.04 o
  -5   1   9      160.73      145.37      2.72 o
  -4   1   9       68.75       57.15      1.38 o
  -3   1   9        8.24       13.88      0.78 o
  -2   1   9      994.91     1214.90     10.98 o
  -1   1   9      309.08      265.14      4.81 o
   0   1   9      262.08      249.01      3.18 o
   1   1   9       14.60        3.94      0.74 o
   2   1   9     1600.28     1454.66     11.72 o
   3   1   9      395.13      355.58      3.32 o
   4   1   9      242.78      296.05      3.14 o
   5   1   9      844.85      835.01      8.13 o
   6   1   9      327.67      326.85      5.05 o
   7   1   9      334.71      323.13      5.80 o
   8   1   9       29.48       37.54      2.36 o
   9   1   9       81.94       85.01      3.48 o
  10   1   9        6.02        9.29      3.21 o
  11   1   9       33.05       32.26      3.94 o
  12   1   9        0.04       -0.24      4.10 o
 -12   2   9        0.27       -6.00      6.00 o
 -11   2   9        2.32       -1.31      4.02 o
 -10   2   9        8.13        5.50      2.45 o
  -9   2   9       15.51       11.62      2.50 o
  -8   2   9        6.33        3.84      1.56 o
  -7   2   9      114.21      128.31      2.93 o
  -6   2   9        7.85        5.96      1.01 o
  -5   2   9        0.05       -0.74      0.75 o
  -4   2   9      539.66      533.04      6.05 o
  -3   2   9     2242.83     2448.06     21.35 o
  -2   2   9        6.10       15.03      0.77 o
  -1   2   9      895.79     1110.96     11.55 o
   0   2   9        3.91        0.56      1.38 o
   1   2   9       35.46       73.00      1.69 o
   2   2   9     1844.30     2007.58     15.89 o
   3   2   9      110.08       97.36      1.56 o
   4   2   9      201.82      206.88      2.39 o
   5   2   9       58.67       64.22      1.68 o
   6   2   9       62.02       67.04      2.41 o
   7   2   9      264.58      295.70      5.05 o
   8   2   9       14.38       17.97      2.07 o
   9   2   9       24.71       30.50      2.52 o
  10   2   9       20.79       19.33      3.44 o
  11   2   9        8.59        5.96      3.39 o
  12   2   9        4.33        5.13      6.17 o
 -12   3   9        0.16       -6.07      6.07 o
 -11   3   9       11.68       13.22      6.27 o
 -10   3   9       33.48       38.14      3.89 o
  -9   3   9       96.11       88.84      3.33 o
  -8   3   9       21.09       18.16      2.00 o
  -7   3   9        8.92        5.72      1.71 o
  -6   3   9      184.25      163.33      3.61 o
  -5   3   9        2.33        5.61      1.58 o
  -4   3   9       63.81       76.20      1.63 o
  -3   3   9     2366.54     2635.84     24.31 o
  -2   3   9     1754.32     1992.90     20.14 o
  -1   3   9        0.11        2.01      0.89 o
   0   3   9       75.73       72.63      2.18 o
   1   3   9      127.32      167.01      2.45 o
   2   3   9     1594.39     1552.60     13.28 o
   3   3   9      251.22      235.63      2.70 o
   4   3   9      248.26      260.31      3.14 o
   5   3   9        5.22        3.44      0.92 o
   6   3   9       18.72       23.76      1.41 o
   7   3   9        0.34       -1.58      1.58 o
   8   3   9       10.55        5.52      1.72 o
   9   3   9       17.49       14.67      2.65 o
  10   3   9       22.56       26.73      5.20 o
  11   3   9        8.22        4.26      3.46 o
 -12   4   9        0.05       -3.27      6.41 o
 -11   4   9       29.04       28.83      7.65 o
 -10   4   9        7.40        7.25      3.40 o
  -9   4   9        2.81        2.58      2.29 o
  -8   4   9       41.63       43.53      2.94 o
  -7   4   9       42.93       66.18      8.01 o
  -6   4   9      129.84      108.28      2.99 o
  -5   4   9        4.60        1.85      1.35 o
  -4   4   9       33.31       35.48      1.48 o
  -3   4   9      225.59      228.81      3.30 o
  -2   4   9       37.37       32.81      1.43 o
  -1   4   9     1053.08     1216.15     13.88 o
   0   4   9      309.90      461.29      5.32 o
   1   4   9      954.48      955.01      9.04 o
   2   4   9      114.77      132.06      2.33 o
   3   4   9        0.80        4.54      1.15 o
   4   4   9      323.66      318.53      3.88 o
   5   4   9      138.36      138.59      2.67 o
   6   4   9        1.28       -0.73      1.43 o
   7   4   9        0.05       -2.47      2.47 o
   8   4   9        3.16        0.23      1.91 o
   9   4   9        5.37        1.55      3.86 o
  10   4   9       32.97       33.44      3.87 o
  11   4   9        0.56        3.86      3.51 o
 -12   5   9        2.31        8.73      6.91 o
 -11   5   9        0.01        5.54      4.75 o
 -10   5   9        1.79        3.52      3.73 o
  -9   5   9       14.83       14.60      2.71 o
  -8   5   9        2.10        0.52      2.30 o
  -7   5   9      318.57      321.56     10.01 o
  -6   5   9      318.66      333.20     11.84 o
  -5   5   9      162.25      155.89      3.52 o
  -4   5   9       13.52       11.31      1.06 o
  -3   5   9      184.84      202.00      3.06 o
  -2   5   9      605.77      691.96      7.29 o
  -1   5   9       41.81       54.19      1.66 o
   0   5   9       15.46       21.62      1.44 o
   1   5   9      153.30      126.67      2.89 o
   2   5   9      271.66      279.64      4.59 o
   3   5   9        0.31       -1.01      1.01 o
   4   5   9      236.35      224.57      3.21 o
   5   5   9       54.37       64.51      2.29 o
   6   5   9        5.00        7.87      1.89 o
   7   5   9       42.05       52.18      2.73 o
   8   5   9        4.36        5.28      2.98 o
   9   5   9        7.67       11.39      3.32 o
  10   5   9       14.19       12.48      3.52 o
  11   5   9        0.00        0.95      3.75 o
 -12   6   9        1.00        3.24      7.18 o
 -11   6   9       19.33       27.61      5.08 o
 -10   6   9        2.19        5.30      6.74 o
  -9   6   9       46.03       41.82      3.51 o
  -8   6   9       23.79       29.02      3.17 o
  -7   6   9       68.21       71.24      4.07 o
  -6   6   9       29.35       27.95      5.33 o
  -5   6   9      403.35      422.66      9.10 o
  -4   6   9       91.21       93.28      2.07 o
  -3   6   9       13.50       12.43      1.10 o
  -2   6   9       85.58       98.10      2.12 o
  -1   6   9      264.22      274.44      4.93 o
   0   6   9      116.21      131.10      3.37 o
   1   6   9       62.01       62.01      2.64 o
   2   6   9        2.32        5.83      1.49 o
   3   6   9        0.09       -1.50      1.58 o
   4   6   9      131.67      124.11      2.73 o
   5   6   9       16.66       18.09      1.84 o
   6   6   9       67.19       67.22      3.04 o
   7   6   9       16.61       18.86      2.92 o
   8   6   9        5.20        8.34      2.94 o
   9   6   9        7.41        4.84      3.29 o
  10   6   9        3.38        4.02      3.48 o
  11   6   9        5.33        5.90      3.90 o
 -11   7   9        0.01       -4.36      4.36 o
 -10   7   9        2.85       -3.25      3.90 o
  -9   7   9        0.46       -1.49      2.91 o
  -8   7   9       13.30        7.86      3.11 o
  -7   7   9        2.77        1.29      2.70 o
  -6   7   9        0.00       -1.52      2.43 o
  -5   7   9      178.23      178.70      4.66 o
  -4   7   9      246.49      201.31      3.76 o
  -3   7   9       76.80       92.94      2.51 o
  -2   7   9      260.52      239.49      4.10 o
  -1   7   9      211.99      172.13      4.07 o
   0   7   9        0.26       -1.92      1.92 o
   1   7   9        6.91        6.89      1.71 o
   2   7   9        0.39        1.05      1.65 o
   3   7   9        5.34        5.50      1.82 o
   4   7   9       39.34       45.61      2.12 o
   5   7   9       24.73       18.63      1.93 o
   6   7   9        0.13       -1.76      1.76 o
   7   7   9       35.53       43.09      3.14 o
   8   7   9        3.80        5.11      2.98 o
   9   7   9        0.03       -1.65      3.27 o
  10   7   9        0.03        2.09      3.50 o
 -11   8   9       13.52       29.72     10.98 o
 -10   8   9        3.90        1.30      3.42 o
  -9   8   9        0.57        5.90      3.46 o
  -8   8   9       40.06       42.52      4.08 o
  -7   8   9        4.73        3.04      3.45 o
  -6   8   9       52.94       46.01      2.83 o
  -5   8   9       98.79       90.30      3.67 o
  -4   8   9        8.63       10.66      1.68 o
  -3   8   9       86.20       64.03      3.04 o
  -2   8   9      452.51      413.35      6.81 o
  -1   8   9        3.61        0.10      1.73 o
   0   8   9       94.06       74.22      3.29 o
   1   8   9        0.79       -1.21      1.86 o
   2   8   9        5.18       -2.04      2.04 o
   3   8   9      162.20      146.57      4.59 o
   4   8   9       28.59       17.57      1.94 o
   5   8   9        2.83        1.54      1.85 o
   6   8   9       58.37       60.93      3.47 o
   7   8   9       35.10       25.97      3.57 o
   8   8   9        7.67        8.88      4.79 o
   9   8   9       43.58       59.00      5.24 o
  10   8   9        8.91       11.42      4.37 o
 -10   9   9        5.88        5.84      3.93 o
  -9   9   9       11.45       19.47      4.12 o
  -8   9   9        1.81       -2.97      3.59 o
  -7   9   9        0.23       -2.87      2.87 o
  -6   9   9        7.48        8.06      2.34 o
  -5   9   9       27.12       34.19      2.58 o
  -4   9   9       63.05       59.97      4.49 o
  -3   9   9       51.90       62.17      3.55 o
  -2   9   9      109.75      121.54      3.68 o
  -1   9   9       50.16       44.52      2.76 o
   0   9   9       28.11       31.46      2.71 o
   1   9   9       48.96       56.69      2.99 o
   2   9   9       34.71       33.76      2.59 o
   3   9   9        0.61       -2.52      2.52 o
   4   9   9        0.00       -0.12      1.98 o
   5   9   9        0.17       -2.13      2.13 o
   6   9   9       12.03        4.40      2.40 o
   7   9   9        5.82        2.49      3.21 o
   8   9   9        7.67        6.59      4.96 o
   9   9   9        1.33        4.01      3.68 o
  10   9   9        4.51        9.46      4.80 o
 -10  10   9        0.06       -3.98      3.98 o
  -9  10   9        3.47       -0.01      3.95 o
  -8  10   9        2.72       -0.41      4.41 o
  -7  10   9        0.16       -3.13      3.13 o
  -6  10   9        5.22        3.18      3.10 o
  -5  10   9       18.33       10.30      3.25 o
  -4  10   9        6.66        2.90      1.97 o
  -3  10   9       29.68       22.05      2.11 o
  -2  10   9      155.75      135.32      3.71 o
  -1  10   9       17.22       25.72      2.82 o
   0  10   9      106.51      106.77      4.23 o
   1  10   9      188.53      160.57      4.98 o
   2  10   9        1.59        3.80      2.21 o
   3  10   9       17.56       15.41      2.45 o
   4  10   9        0.70       -2.36      2.36 o
   5  10   9        8.13        7.16      2.58 o
   6  10   9        6.86        3.52      4.20 o
   7  10   9       18.95       25.39      4.10 o
   8  10   9        0.27       -4.54      4.54 o
   9  10   9        4.69        3.38      4.08 o
  -9  11   9        0.83       -3.96      3.96 o
  -8  11   9        3.32        0.19      3.88 o
  -7  11   9        0.89       -3.55      3.55 o
  -6  11   9        9.18        3.83      3.53 o
  -5  11   9        0.39       -0.51      3.03 o
  -4  11   9        8.61        0.63      3.75 o
  -3  11   9        0.51       -2.26      3.17 o
  -2  11   9        5.85        2.25      2.24 o
  -1  11   9      119.37      101.34      4.27 o
   0  11   9        4.93        0.79      2.30 o
   1  11   9        4.58        1.41      2.09 o
   2  11   9       71.12       58.51      3.23 o
   3  11   9       16.30        9.92      3.50 o
   4  11   9       26.63       23.76      3.58 o
   5  11   9        9.08        8.49      3.50 o
   6  11   9        2.45       -0.57      3.55 o
   7  11   9        1.64        0.71      3.87 o
   8  11   9        5.37        5.44      4.30 o
  -8  12   9        0.01       -3.99      5.08 o
  -7  12   9        0.02       -1.06      3.88 o
  -6  12   9        4.06       -3.47      3.47 o
  -5  12   9        0.03       -2.51      3.24 o
  -4  12   9        3.40        0.52      4.14 o
  -3  12   9       15.66        4.98      3.33 o
  -2  12   9       21.75       29.73      4.20 o
  -1  12   9        0.28       -2.25      2.25 o
   0  12   9        9.90       21.58      2.69 o
   1  12   9        0.15       -0.63      2.26 o
   2  12   9        2.04        0.62      2.68 o
   3  12   9       13.75       19.97      4.21 o
   4  12   9        7.36        0.07      5.09 o
   5  12   9        0.14        5.82      3.93 o
   6  12   9        0.94       -2.82      3.84 o
   7  12   9        2.41        3.35      4.23 o
   8  12   9        0.14        3.47      4.29 o
  -7  13   9        7.62        3.30      4.43 o
  -6  13   9        0.00       -1.10      3.97 o
  -5  13   9        2.81        8.40      4.10 o
  -4  13   9        2.06       -1.27      4.38 o
  -3  13   9       17.62       12.86      5.19 o
  -2  13   9       18.21       27.84      4.23 o
  -1  13   9        8.35       12.82      3.23 o
   0  13   9       17.39       24.42      3.37 o
   1  13   9        2.40        6.95      2.99 o
   2  13   9       25.43       39.60      4.63 o
   3  13   9        9.07       18.53      4.17 o
   4  13   9        9.34       15.46      8.51 o
   5  13   9       12.71       16.19      4.55 o
   6  13   9        0.51       -3.36      4.09 o
   7  13   9        0.00        0.55      4.39 o
  -6  14   9        4.00       -1.04      4.08 o
  -5  14   9        1.64        7.46      4.32 o
  -4  14   9       12.99       16.46      5.64 o
  -3  14   9        3.51        6.62      4.86 o
  -2  14   9        1.33       -0.14      3.78 o
  -1  14   9        0.62       -3.46      3.46 o
   0  14   9        0.29        0.03      3.24 o
   1  14   9        0.94        0.37      3.21 o
   2  14   9        2.24        0.31      3.96 o
   3  14   9        0.77        8.51      5.61 o
   4  14   9        1.78       -1.23      5.19 o
   5  14   9        0.01       -0.26      4.22 o
  -5  15   9        0.00       -2.60      4.34 o
  -4  15   9        2.12        1.92      5.46 o
  -3  15   9        2.06       -2.49      5.30 o
  -2  15   9        0.05       -5.09      5.09 o
  -1  15   9        3.16        4.67      4.17 o
   0  15   9        0.18       -0.40      5.89 o
   1  15   9        1.77       -2.09      3.80 o
   2  15   9        1.03       -2.04      4.21 o
   3  15   9        2.42        1.09      8.09 o
   4  15   9        3.12       11.03      6.81 o
  -2  16   9        0.00        2.40      5.60 o
  -1  16   9        0.90        5.19      4.47 o
   0  16   9        0.00       -4.63      8.45 o
   1  16   9        0.09       -3.23      5.20 o
 -12   0  10        4.97        4.01      6.98 o
 -11   0  10       43.57       47.51      8.26 o
 -10   0  10       96.31       93.57      9.88 o
  -9   0  10        1.26        2.44      2.26 o
  -8   0  10        2.97        3.03      2.22 o
  -7   0  10        1.05        2.47      4.21 o
  -6   0  10      297.28      304.90      5.28 o
  -5   0  10      195.53      125.01      3.01 o
  -4   0  10       14.34       11.73      1.94 o
  -3   0  10      165.77      260.11      4.49 o
  -2   0  10      929.93      919.12     12.89 o
  -1   0  10      347.28      525.94      7.02 o
   0   0  10    12519.48    12732.01    160.37 o
   1   0  10     5610.70     6082.13     68.67 o
   2   0  10      251.57      283.23      4.42 o
   3   0  10     1330.66     1374.81     16.68 o
   4   0  10       90.17      104.29      2.30 o
   5   0  10      332.07      314.42      4.61 o
   6   0  10      887.90      865.10     15.15 o
   7   0  10      201.60      171.82      5.50 o
   8   0  10        1.63       -2.21      2.21 o
   9   0  10      122.58      123.48      5.22 o
  10   0  10       70.22       76.85      8.19 o
  11   0  10       16.34        7.22      6.10 o
 -12   1  10       27.45       27.02      5.54 o
 -11   1  10       16.70       11.58      4.94 o
 -10   1  10        7.77        9.45      4.06 o
  -9   1  10        0.34       -0.23      1.56 o
  -8   1  10       22.41       22.11      1.93 o
  -7   1  10        5.00        7.47      1.58 o
  -6   1  10       74.92       56.18      1.95 o
  -5   1  10      332.21      354.22      5.32 o
  -4   1  10      417.22      401.88      4.53 o
  -3   1  10        0.47       -0.65      0.65 o
  -2   1  10       21.89       17.54      1.31 o
  -1   1  10       67.24       61.99      1.52 o
   0   1  10        9.47       16.62      1.85 o
   1   1  10      322.03      296.08      3.40 o
   2   1  10     1029.12     1113.76      9.22 o
   3   1  10      286.49      252.51      2.64 o
   4   1  10       27.29       18.24      0.90 o
   5   1  10        5.18        6.17      0.98 o
   6   1  10        2.10        0.11      1.38 o
   7   1  10       97.33      109.04      3.51 o
   8   1  10        0.78        3.34      1.85 o
   9   1  10       33.88       24.42      2.55 o
  10   1  10        0.10       -0.29      3.12 o
  11   1  10        1.45        6.74      4.41 o
 -12   2  10        0.63       -5.93      5.93 o
 -11   2  10       31.08       30.91      5.83 o
 -10   2  10        8.39       11.74      2.85 o
  -9   2  10       30.50       31.99      1.83 o
  -8   2  10       42.01       50.31      2.62 o
  -7   2  10       69.52       80.33      3.01 o
  -6   2  10      163.01      172.14      3.47 o
  -5   2  10       29.62       30.60      1.80 o
  -4   2  10       79.92       83.48      1.72 o
  -3   2  10      928.74      811.14      7.62 o
  -2   2  10     2896.57     3126.58     26.98 o
  -1   2  10      383.18      563.94      6.02 o
   0   2  10      628.13      652.35      7.38 o
   1   2  10     3073.91     3670.01     31.78 o
   2   2  10       96.29       96.43      1.72 o
   3   2  10      162.79      166.72      2.17 o
   4   2  10      417.44      417.57      4.00 o
   5   2  10       14.81       22.62      1.21 o
   6   2  10      425.48      422.75      5.53 o
   7   2  10       60.08       73.52      2.77 o
   8   2  10       35.65       40.72      2.52 o
   9   2  10       81.61       94.44      4.17 o
  10   2  10       27.57       32.29      3.79 o
  11   2  10       10.94       10.96      3.94 o
 -12   3  10        6.77        7.49      7.25 o
 -11   3  10       18.26       17.64      7.35 o
 -10   3  10       14.86       13.42      3.42 o
  -9   3  10       81.12       93.46      3.57 o
  -8   3  10       19.78       18.90      1.83 o
  -7   3  10       44.00       35.29      2.28 o
  -6   3  10      611.64      599.14      8.46 o
  -5   3  10       14.45       16.03      1.48 o
  -4   3  10      344.19      388.77      7.00 o
  -3   3  10       11.91       11.54      0.86 o
  -2   3  10       29.30       63.18      2.31 o
  -1   3  10     1806.90     1994.86     20.13 o
   0   3  10      830.80     1119.48     11.89 o
   1   3  10        1.59        3.35      0.74 o
   2   3  10      376.55      544.73      5.63 o
   3   3  10       38.10       37.18      1.11 o
   4   3  10       70.59       84.42      1.79 o
   5   3  10      215.08      238.16      3.34 o
   6   3  10        0.80       -1.13      1.13 o
   7   3  10      283.18      267.49      6.06 o
   8   3  10       36.91       34.89      2.30 o
   9   3  10        1.99        0.75      2.85 o
  10   3  10        7.28        4.94      4.89 o
  11   3  10       14.60       18.95      3.93 o
 -12   4  10        1.36        7.62      7.05 o
 -11   4  10        0.00        2.02      6.07 o
 -10   4  10        1.26        1.83      4.06 o
  -9   4  10       95.20       90.76      4.11 o
  -8   4  10      109.63      111.99      4.47 o
  -7   4  10        8.50        8.26      2.97 o
  -6   4  10      585.02      567.53      8.21 o
  -5   4  10      478.19      441.74      6.51 o
  -4   4  10      109.65      115.48      2.25 o
  -3   4  10       75.30       81.11      1.99 o
  -2   4  10        1.46        0.27      0.98 o
  -1   4  10       10.26       18.13      2.10 o
   0   4  10       63.86      109.44      2.27 o
   1   4  10      216.05      194.59      2.73 o
   2   4  10        0.63        1.84      0.86 o
   3   4  10      328.73      266.47      3.39 o
   4   4  10       54.85       51.45      1.60 o
   5   4  10        0.28        0.94      1.21 o
   6   4  10       31.06       38.59      2.02 o
   7   4  10        4.13        3.30      1.89 o
   8   4  10       15.64       22.58      2.40 o
   9   4  10        0.14       -2.70      2.70 o
  10   4  10        3.94        4.55      3.44 o
  11   4  10        5.44        3.27      4.58 o
 -12   5  10        0.55       -5.56      5.56 o
 -11   5  10        4.73        6.71      3.86 o
 -10   5  10       33.82       54.97      5.02 o
  -9   5  10       13.39       13.94      2.83 o
  -8   5  10       87.39       92.89      4.37 o
  -7   5  10      645.97      675.48     13.02 o
  -6   5  10     1717.70     1665.38     27.61 o
  -5   5  10        0.36       -0.22      1.56 o
  -4   5  10      621.54      582.58      6.46 o
  -3   5  10      278.05      269.66      3.70 o
  -2   5  10        6.42        7.62      1.13 o
  -1   5  10        0.06        0.03      0.97 o
   0   5  10       73.28       67.90      2.25 o
   1   5  10      209.16      197.85      3.39 o
   2   5  10      436.33      394.86      5.19 o
   3   5  10      285.60      294.92      3.99 o
   4   5  10      153.09      154.29      2.71 o
   5   5  10      584.33      613.38      7.62 o
   6   5  10        6.10        3.95      1.83 o
   7   5  10      100.71      108.78      3.79 o
   8   5  10       37.71       42.08      3.09 o
   9   5  10        1.48        1.80      3.10 o
  10   5  10        3.41        1.17      3.27 o
  11   5  10        1.80        3.44      5.80 o
 -12   6  10        1.80        2.36      6.61 o
 -11   6  10        1.07       -1.89      6.76 o
 -10   6  10        1.81       -1.07      2.75 o
  -9   6  10        0.62       -2.54      2.54 o
  -8   6  10        0.12       -1.01      2.92 o
  -7   6  10       16.90       12.43      2.84 o
  -6   6  10       36.26       36.38      3.38 o
  -5   6  10       46.28       53.09      2.90 o
  -4   6  10      240.82      260.28      3.99 o
  -3   6  10        1.92        3.00      0.97 o
  -2   6  10       20.94       13.98      1.04 o
  -1   6  10       22.50       31.36      1.30 o
   0   6  10        1.76       -0.79      1.41 o
   1   6  10       53.59       51.66      2.18 o
   2   6  10       33.05       34.01      2.19 o
   3   6  10       84.49       77.95      2.57 o
   4   6  10      133.67      130.25      2.95 o
   5   6  10        7.67        6.53      1.73 o
   6   6  10       42.82       45.76      2.61 o
   7   6  10       57.92       62.54      3.42 o
   8   6  10        6.84        4.20      3.00 o
   9   6  10        0.12       -2.93      2.93 o
  10   6  10        2.81        0.61      3.40 o
  11   6  10        0.01       -2.47      7.22 o
 -11   7  10        2.20        2.44      4.40 o
 -10   7  10        8.76        9.26      3.41 o
  -9   7  10        1.02        4.57      3.17 o
  -8   7  10       10.29        9.98      3.10 o
  -7   7  10       78.74       82.49      4.56 o
  -6   7  10       57.37       47.57      3.58 o
  -5   7  10       71.39       86.29      4.62 o
  -4   7  10      161.24      153.65      3.31 o
  -3   7  10      273.74      254.43      4.27 o
  -2   7  10      281.04      275.35      4.51 o
  -1   7  10      914.93      831.12     10.26 o
   0   7  10       14.58       12.59      2.23 o
   1   7  10        4.05       -0.36      2.35 o
   2   7  10      623.09      623.51      9.56 o
   3   7  10        9.07        4.55      1.93 o
   4   7  10       44.24       39.07      2.06 o
   5   7  10       40.69       43.05      2.33 o
   6   7  10        3.24        2.14      2.02 o
   7   7  10       45.44       44.09      3.19 o
   8   7  10        0.29       -2.88      2.88 o
   9   7  10        0.16       -3.24      3.24 o
  10   7  10       18.10       20.09      4.10 o
 -11   8  10        0.03        1.56      5.02 o
 -10   8  10        1.80       -2.73      3.65 o
  -9   8  10        1.13        0.86      3.84 o
  -8   8  10        0.04        4.24      3.16 o
  -7   8  10       19.27       21.93      3.46 o
  -6   8  10        0.98        0.15      2.76 o
  -5   8  10       66.46       63.41      3.05 o
  -4   8  10        6.14        1.78      1.45 o
  -3   8  10       71.29       68.40      2.46 o
  -2   8  10       12.31        6.47      1.39 o
  -1   8  10      127.33      123.14      3.99 o
   0   8  10      429.00      418.21      7.33 o
   1   8  10      110.68      105.57      3.89 o
   2   8  10       52.39       46.09      2.82 o
   3   8  10       43.23       34.61      2.64 o
   4   8  10       36.16       25.10      2.12 o
   5   8  10        5.39        3.86      1.91 o
   6   8  10        0.37       -2.05      2.19 o
   7   8  10       22.70       29.12      3.75 o
   8   8  10        0.04       -0.93      3.14 o
   9   8  10        1.02       -0.69      3.57 o
  10   8  10        0.02        7.42      5.17 o
 -10   9  10        0.37        2.01      4.02 o
  -9   9  10        4.00       -1.25      3.59 o
  -8   9  10        0.00        0.24      3.30 o
  -7   9  10        1.11        0.76      3.19 o
  -6   9  10        1.49       -2.84      2.84 o
  -5   9  10        3.27        2.78      2.07 o
  -4   9  10       45.45       64.77      4.59 o
  -3   9  10        7.15       16.68      1.77 o
  -2   9  10       53.91       62.05      2.53 o
  -1   9  10      175.85      211.81      5.23 o
   0   9  10      106.18      103.56      3.92 o
   1   9  10       82.47       80.70      3.84 o
   2   9  10        8.18        6.99      2.10 o
   3   9  10        6.54        6.77      2.15 o
   4   9  10       84.20       81.35      3.60 o
   5   9  10        7.08        7.66      2.54 o
   6   9  10        0.17       -0.54      2.96 o
   7   9  10       13.90       12.68      3.61 o
   8   9  10       13.28       23.95      4.08 o
   9   9  10        5.19       -3.79      3.80 o
 -10  10  10        0.61       -4.06      4.06 o
  -9  10  10        1.57        1.67      3.90 o
  -8  10  10        0.87       -3.30      3.30 o
  -7  10  10        0.08       -3.20      3.20 o
  -6  10  10        3.67        3.23      3.16 o
  -5  10  10        0.03        1.21      2.85 o
  -4  10  10        0.27        3.55      3.95 o
  -3  10  10        7.95       20.56      2.98 o
  -2  10  10       18.97       31.64      2.82 o
  -1  10  10        1.49        5.26      2.41 o
   0  10  10       42.41       54.20      3.18 o
   1  10  10       60.04       73.19      3.46 o
   2  10  10       14.27        4.88      2.22 o
   3  10  10        4.24        2.75      2.23 o
   4  10  10        9.34        2.22      2.47 o
   5  10  10        5.58        7.68      3.18 o
   6  10  10        9.02       21.65      6.27 o
   7  10  10        0.14        4.58      4.60 o
   8  10  10        2.51        4.66      4.07 o
   9  10  10        4.87        6.31      5.17 o
  -9  11  10        0.00       -6.75      6.75 o
  -8  11  10        2.41        0.00      3.95 o
  -7  11  10        0.04       -3.42      3.42 o
  -6  11  10        0.51        0.13      3.38 o
  -5  11  10       11.24        6.31      3.43 o
  -4  11  10        2.49        3.17      3.78 o
  -3  11  10       12.45       12.97      3.51 o
  -2  11  10       48.84       43.00      3.43 o
  -1  11  10        0.41        2.24      2.59 o
   0  11  10        3.73        4.63      2.32 o
   1  11  10        0.94        1.35      2.16 o
   2  11  10        0.10       -0.23      2.23 o
   3  11  10        6.75        7.13      3.99 o
   4  11  10        0.62       -1.63      3.32 o
   5  11  10        6.65        5.20      3.44 o
   6  11  10        1.77       -0.28      3.70 o
   7  11  10       11.93       19.40      4.48 o
   8  11  10        4.40        1.27      4.11 o
  -8  12  10        2.91        5.06      4.33 o
  -7  12  10        0.04        1.21      4.06 o
  -6  12  10        4.19       -1.13      3.55 o
  -5  12  10        0.05       -3.11      3.39 o
  -4  12  10        0.13       -1.77      4.12 o
  -3  12  10        6.79       10.73      4.31 o
  -2  12  10        0.00       -1.64      3.39 o
  -1  12  10        1.04        0.86      3.95 o
   0  12  10        1.60        1.12      2.41 o
   1  12  10        2.05        2.67      2.82 o
   2  12  10        0.20       -2.70      2.77 o
   3  12  10        4.71        6.22      3.69 o
   4  12  10        0.28       -4.14      4.39 o
   5  12  10       26.68       50.39      5.03 o
   6  12  10        1.36        9.96      4.19 o
   7  12  10        4.99       -0.40      4.09 o
  -7  13  10        6.38        7.34      5.51 o
  -6  13  10        0.52       -1.23      4.04 o
  -5  13  10        1.34       -1.51      3.73 o
  -4  13  10        6.33       -1.77      4.66 o
  -3  13  10        3.13        0.21      7.35 o
  -2  13  10        0.43       -1.29      3.70 o
  -1  13  10        3.46        2.20      3.54 o
   0  13  10        0.66        3.79      3.12 o
   1  13  10        1.04       -2.10      2.84 o
   2  13  10        0.24        2.70      3.63 o
   3  13  10        0.01        1.98      3.90 o
   4  13  10        1.26        9.13      5.52 o
   5  13  10        0.34       -1.79      3.94 o
   6  13  10        7.22        5.67      4.26 o
  -6  14  10        2.22       -0.90      4.31 o
  -5  14  10        0.53        8.49      4.28 o
  -4  14  10        1.87        2.25      5.15 o
  -3  14  10        0.71       -4.83      4.83 o
  -2  14  10        4.55        5.79      4.17 o
  -1  14  10        0.07        1.46      3.67 o
   0  14  10        0.83        0.44      3.28 o
   1  14  10        0.02       -3.08      3.59 o
   2  14  10        0.65        5.19      3.80 o
   3  14  10       20.91       18.15      6.63 o
   4  14  10        4.67       11.04      5.96 o
   5  14  10        1.21        2.87      4.30 o
  -5  15  10        1.16       -4.34      4.34 o
  -4  15  10        0.11        0.08      5.39 o
  -3  15  10        0.86        2.77      9.31 o
  -2  15  10        1.00       -5.09      5.09 o
  -1  15  10        1.77        2.25      4.29 o
   0  15  10        0.49        2.14      8.05 o
   1  15  10        1.00        5.83      4.10 o
   2  15  10        2.00       -2.70      4.17 o
   3  15  10        0.00        6.19      5.83 o
   4  15  10        1.47        2.33      5.90 o
  -2  16  10        1.69       -1.20      5.51 o
  -1  16  10        0.74        4.51      4.66 o
   0  16  10        0.05       -3.79      6.19 o
   1  16  10        2.79       -1.55      8.92 o
 -12   1  11        9.32       12.62      5.18 o
 -11   1  11       12.43       12.90      4.74 o
 -10   1  11      249.11      250.10     10.08 o
  -9   1  11       33.39       40.05      2.51 o
  -8   1  11      260.68      251.80      5.31 o
  -7   1  11      231.19      215.77      4.72 o
  -6   1  11      255.98      220.97      4.07 o
  -5   1  11     2126.42     2122.66     18.85 o
  -4   1  11     1548.93     1559.00     21.50 o
  -3   1  11      170.42      177.70      2.61 o
  -2   1  11     1287.19     1392.94     12.65 o
  -1   1  11     6481.38     7451.52     67.50 o
   0   1  11        0.32        8.40      0.63 o
   1   1  11      138.42      201.35      2.67 o
   2   1  11      733.02      718.37      6.65 o
   3   1  11      329.95      400.76      3.97 o
   4   1  11      384.62      352.25      3.71 o
   5   1  11      421.85      418.93      4.34 o
   6   1  11        2.87       -0.37      1.13 o
   7   1  11      426.97      392.25      6.83 o
   8   1  11       14.80       20.89      2.30 o
   9   1  11        2.46        2.28      3.01 o
  10   1  11       68.98       73.80      4.74 o
  11   1  11        4.78       -1.64      5.83 o
 -12   2  11        2.09       -6.68      6.68 o
 -11   2  11       51.55       54.38      5.92 o
 -10   2  11       65.41       64.80      4.29 o
  -9   2  11       46.88       58.18      3.09 o
  -8   2  11      293.50      293.24      5.95 o
  -7   2  11       12.50       12.01      1.85 o
  -6   2  11        3.33        4.05      1.35 o
  -5   2  11      236.00      205.48      3.36 o
  -4   2  11      260.56      230.89      3.33 o
  -3   2  11      555.79      603.28      5.63 o
  -2   2  11        0.28        0.98      0.92 o
  -1   2  11      560.34      582.94      6.39 o
   0   2  11        1.16        5.81      0.99 o
   1   2  11       34.54       25.22      1.20 o
   2   2  11       33.08       58.86      1.65 o
   3   2  11        3.73        3.65      0.71 o
   4   2  11      165.61      176.14      2.32 o
   5   2  11      575.24      548.18      5.95 o
   6   2  11      164.89      156.76      3.12 o
   7   2  11      111.76       88.89      4.11 o
   8   2  11      141.18      133.51      4.16 o
   9   2  11       46.15       47.26      5.32 o
  10   2  11        0.00       -1.80      3.13 o
  11   2  11        6.21        7.42      4.69 o
 -12   3  11        2.14       -5.93      5.93 o
 -11   3  11        0.23       -5.53      5.53 o
 -10   3  11       29.18       32.28      4.65 o
  -9   3  11        1.53        5.60      2.27 o
  -8   3  11      109.79      103.69      3.67 o
  -7   3  11        0.11       -1.71      1.71 o
  -6   3  11        1.10        1.76      1.91 o
  -5   3  11       16.14       14.72      1.23 o
  -4   3  11      392.41      388.32      5.24 o
  -3   3  11       15.42       11.21      0.86 o
  -2   3  11     1121.70     1144.37     11.33 o
  -1   3  11      277.35      251.39      3.74 o
   0   3  11      128.79      108.12      3.85 o
   1   3  11     2583.25     2590.28     26.01 o
   2   3  11      389.95      394.12      4.38 o
   3   3  11      123.69      135.18      2.01 o
   4   3  11      654.02      665.39      6.49 o
   5   3  11      215.96      213.42      3.22 o
   6   3  11       70.59       56.36      2.16 o
   7   3  11        3.11        0.20      1.69 o
   8   3  11       26.42       22.36      2.21 o
   9   3  11       13.47       25.38      3.42 o
  10   3  11       13.94       18.85      3.74 o
  11   3  11        0.57        7.78      4.83 o
 -12   4  11        0.00       -3.44      6.07 o
 -11   4  11       29.39       35.91      8.36 o
 -10   4  11        0.26        1.08      3.43 o
  -9   4  11       29.42       31.44      3.58 o
  -8   4  11       90.90       93.76      4.38 o
  -7   4  11      413.27      321.90      6.80 o
  -6   4  11       50.08       54.25      2.83 o
  -5   4  11        1.81       -0.07      1.19 o
  -4   4  11      478.61      466.08      9.02 o
  -3   4  11      509.66      513.62      6.21 o
  -2   4  11      168.06      155.42      3.04 o
  -1   4  11      191.44      235.99      3.64 o
   0   4  11     1503.45     1463.42     15.37 o
   1   4  11        0.09       -0.15      0.69 o
   2   4  11     1664.62     1786.95     16.20 o
   3   4  11     1082.20     1056.27      9.54 o
   4   4  11       35.63       22.34      1.25 o
   5   4  11      249.10      258.19      4.17 o
   6   4  11      282.10      284.13      5.27 o
   7   4  11       11.19       10.58      2.03 o
   8   4  11       66.43       76.95      4.01 o
   9   4  11        0.75       -0.93      2.88 o
  10   4  11        4.93        4.86      3.43 o
  11   4  11       29.66       49.00     10.91 o
 -12   5  11        2.26        8.09      7.22 o
 -11   5  11        1.51       11.13      5.63 o
 -10   5  11        0.06        3.81      4.01 o
  -9   5  11        6.35       -0.50      2.54 o
  -8   5  11        5.49        0.61      2.48 o
  -7   5  11        1.53       11.09      5.67 o
  -6   5  11        4.19        7.13      3.98 o
  -5   5  11        7.48        8.42      1.66 o
  -4   5  11       86.94       87.95      2.14 o
  -3   5  11      235.01      264.26      3.73 o
  -2   5  11      212.24      238.75      3.81 o
  -1   5  11        3.65        2.90      1.12 o
   0   5  11      147.30       84.60      2.25 o
   1   5  11       33.23       37.52      1.41 o
   2   5  11      152.49      160.93      2.97 o
   3   5  11       45.59       43.19      1.81 o
   4   5  11        9.86       11.65      1.33 o
   5   5  11       72.16       69.83      2.70 o
   6   5  11        5.35       11.38      2.04 o
   7   5  11       47.36       46.77      2.83 o
   8   5  11        4.30        5.71      3.07 o
   9   5  11        0.19        1.66      3.00 o
  10   5  11        2.62        1.90      4.59 o
  11   5  11        0.05       -2.46      4.78 o
 -11   6  11        3.28        4.27      4.44 o
 -10   6  11        0.02       -1.24      4.22 o
  -9   6  11        5.07        1.04      2.72 o
  -8   6  11       36.00       42.37      3.61 o
  -7   6  11        0.70       -1.68      2.54 o
  -6   6  11      191.43      165.97      5.80 o
  -5   6  11      181.44      162.18      5.13 o
  -4   6  11       17.89       10.85      1.29 o
  -3   6  11      537.97      553.14      7.46 o
  -2   6  11      135.84      162.36      2.84 o
  -1   6  11        4.09        3.97      1.35 o
   0   6  11     1194.32     1217.03     14.49 o
   1   6  11      141.40      158.99      3.97 o
   2   6  11      214.51      232.94      4.14 o
   3   6  11      442.99      453.02      6.03 o
   4   6  11      186.45      154.95      3.04 o
   5   6  11      205.06      190.17      4.16 o
   6   6  11       69.12       61.95      2.94 o
   7   6  11        0.76        0.22      2.93 o
   8   6  11       30.91       39.11      4.01 o
   9   6  11        9.98       14.85      3.58 o
  10   6  11        1.02        4.67      4.83 o
 -11   7  11        0.17       -4.43      4.43 o
 -10   7  11        1.23        1.56      3.37 o
  -9   7  11       22.22       25.54      5.35 o
  -8   7  11       41.08       43.20      3.84 o
  -7   7  11        2.86        4.26      2.86 o
  -6   7  11        2.85       -0.69      2.58 o
  -5   7  11       48.20       40.08      3.53 o
  -4   7  11      221.82      229.71      4.84 o
  -3   7  11        7.79       11.31      1.34 o
  -2   7  11      418.00      412.74      5.96 o
  -1   7  11       15.30       21.04      2.75 o
   0   7  11       24.59       15.11      2.08 o
   1   7  11      126.08      135.15      3.95 o
   2   7  11       62.48       56.84      3.54 o
   3   7  11        2.63        0.38      1.63 o
   4   7  11        1.34        0.93      1.52 o
   5   7  11       64.18       58.29      2.84 o
   6   7  11       50.47       50.28      3.75 o
   7   7  11        1.27        3.77      2.94 o
   8   7  11        3.44       -2.94      3.11 o
   9   7  11        0.81       -2.71      3.27 o
  10   7  11        0.10        5.75      5.04 o
 -11   8  11        0.07       -0.20     11.75 o
 -10   8  11        1.34       -1.28      3.53 o
  -9   8  11       23.09       25.07      3.98 o
  -8   8  11       88.97      100.10      5.54 o
  -7   8  11        0.05       -0.72      2.92 o
  -6   8  11       44.14       48.39      3.88 o
  -5   8  11       83.85       87.17      5.49 o
  -4   8  11        7.12       11.88      1.58 o
  -3   8  11      211.04      207.82      3.98 o
  -2   8  11      215.88      190.07      3.80 o
  -1   8  11       22.08       24.82      1.68 o
   0   8  11        9.49        4.26      2.14 o
   1   8  11      293.27      284.48      6.00 o
   2   8  11       91.33       72.29      3.24 o
   3   8  11      331.80      346.95      7.18 o
   4   8  11        0.54        1.11      1.77 o
   5   8  11        6.82       10.42      2.11 o
   6   8  11       35.24       47.24      3.31 o
   7   8  11        1.76        7.59      3.15 o
   8   8  11       20.09       22.56      4.00 o
   9   8  11        3.60        1.85      4.87 o
  10   8  11        2.98        1.73      5.17 o
 -10   9  11        3.92        8.99      5.42 o
  -9   9  11        0.70       -1.09      4.35 o
  -8   9  11       19.95       20.29      6.05 o
  -7   9  11       14.12       15.95      3.64 o
  -6   9  11        5.99       -0.91      2.97 o
  -5   9  11       70.72       65.91      4.38 o
  -4   9  11       80.31       69.65      4.92 o
  -3   9  11        4.64        7.32      2.27 o
  -2   9  11        8.12        9.95      2.32 o
  -1   9  11       70.94       67.96      3.66 o
   0   9  11        0.95       -2.13      2.13 o
   1   9  11        0.56       -2.01      2.01 o
   2   9  11       19.66       23.62      2.44 o
   3   9  11        0.03       -0.26      2.06 o
   4   9  11        5.74       10.09      2.31 o
   5   9  11       51.17       63.60      3.61 o
   6   9  11        1.87        2.61      2.96 o
   7   9  11        4.15        7.84      3.39 o
   8   9  11        5.57       11.87      4.09 o
   9   9  11        6.15        3.37      5.03 o
 -10  10  11        2.12       -3.03      4.27 o
  -9  10  11        2.64       -1.63      3.99 o
  -8  10  11        0.13       -4.67      5.00 o
  -7  10  11        1.66       -3.33      3.33 o
  -6  10  11       12.26       20.44      3.79 o
  -5  10  11       21.26       17.71      4.94 o
  -4  10  11        4.97        4.33      3.80 o
  -3  10  11       23.50       37.16      3.90 o
  -2  10  11       10.20        9.21      2.71 o
  -1  10  11       70.41       83.44      3.85 o
   0  10  11       33.96       38.55      2.93 o
   1  10  11       15.11       10.84      2.40 o
   2  10  11       20.05       15.95      2.51 o
   3  10  11       12.15        9.32      2.75 o
   4  10  11        2.80       -2.35      2.35 o
   5  10  11        5.93        6.59      3.27 o
   6  10  11        9.49       16.58      3.69 o
   7  10  11        6.41       10.38      4.01 o
   8  10  11        4.09       -4.81      4.81 o
   9  10  11        0.12        0.58      5.37 o
  -9  11  11        0.31       -4.14      4.14 o
  -8  11  11        0.26       -4.45      4.98 o
  -7  11  11        1.32        0.34      3.89 o
  -6  11  11        0.81       -3.30      3.30 o
  -5  11  11        4.54        7.04      3.49 o
  -4  11  11        1.24        0.21      3.98 o
  -3  11  11        3.55       -1.57      3.08 o
  -2  11  11        0.29        0.15      2.61 o
  -1  11  11        5.61        7.73      2.54 o
   0  11  11        0.22        5.36      2.45 o
   1  11  11       14.37       17.24      2.68 o
   2  11  11        3.70        1.63      2.63 o
   3  11  11        1.52        1.39      3.99 o
   4  11  11        0.01        4.55      4.81 o
   5  11  11        3.07        1.77      3.48 o
   6  11  11        2.21        9.10      3.91 o
   7  11  11        3.12        7.87      4.21 o
   8  11  11        3.18        6.67      5.31 o
  -8  12  11        1.16       -3.95      4.21 o
  -7  12  11        3.40       -3.55      4.17 o
  -6  12  11        3.54        1.23      3.79 o
  -5  12  11        4.25        2.76      3.65 o
  -4  12  11        0.01       -2.20      4.14 o
  -3  12  11        0.37        1.87      3.42 o
  -2  12  11        0.85       -3.40      3.48 o
  -1  12  11        9.27        1.38      2.55 o
   0  12  11        4.25       -2.44      2.44 o
   1  12  11        5.42        7.55      3.04 o
   2  12  11        4.55       -1.33      2.93 o
   3  12  11        1.19       -3.43      3.46 o
   4  12  11       10.47       15.12     10.66 o
   5  12  11        0.78       10.66      4.13 o
   6  12  11        7.31       10.31      4.25 o
   7  12  11        0.08       -3.17      4.07 o
  -7  13  11        0.28        3.40      4.44 o
  -6  13  11        0.80       -3.04      4.25 o
  -5  13  11        2.58       -2.01      3.93 o
  -4  13  11        0.79       -4.43      4.43 o
  -3  13  11        2.89        4.26      5.02 o
  -2  13  11        4.73        6.03      3.70 o
  -1  13  11        0.87       -3.50      3.50 o
   0  13  11       11.84        9.69      3.40 o
   1  13  11        5.05       -0.03      3.17 o
   2  13  11        6.44        4.50      3.81 o
   3  13  11        4.74        3.62      4.03 o
   4  13  11       14.74       17.88      5.61 o
   5  13  11        1.07        9.45      4.43 o
   6  13  11        2.94        1.04      4.44 o
  -6  14  11        1.85        4.82      6.29 o
  -5  14  11        6.97        3.22      4.43 o
  -4  14  11        0.16       -1.89      5.07 o
  -3  14  11        0.45       -3.02     10.35 o
  -2  14  11        0.24        0.48      4.01 o
  -1  14  11        0.19       -1.01      3.80 o
   0  14  11        2.96        2.95      5.49 o
   1  14  11        1.69       -0.85      3.90 o
   2  14  11        4.11        8.06      4.32 o
   3  14  11        0.01        1.42      5.51 o
   4  14  11        1.74        6.85      5.92 o
   5  14  11        0.77       -2.77      4.26 o
  -4  15  11        0.01       -0.53      5.43 o
  -3  15  11        1.81        1.65      5.23 o
  -2  15  11        0.00       -1.54     10.93 o
  -1  15  11        0.65       -1.59      4.63 o
   0  15  11        0.35        0.24      4.22 o
   1  15  11        0.94        0.00      4.02 o
   2  15  11        2.88        1.51      4.18 o
   3  15  11        0.29        0.20      5.62 o
 -12   0  12      102.42      120.31     11.94 o
 -11   0  12       49.98       43.33      7.96 o
 -10   0  12        2.70       -5.87      5.87 o
  -9   0  12      125.24      145.21      6.02 o
  -8   0  12        7.38        0.07      2.55 o
  -7   0  12      105.56      107.76      9.74 o
  -6   0  12      453.18      502.30     10.85 o
  -5   0  12      840.56      809.76     13.78 o
  -4   0  12     1569.35     1425.02     22.66 o
  -3   0  12     5233.15     5474.40     71.12 o
  -2   0  12       37.03       38.31      2.14 o
  -1   0  12     4328.58     4727.30     54.67 o
   0   0  12     2641.35     2528.69     33.36 o
   1   0  12      233.40      241.14      4.44 o
   2   0  12      204.53      173.53      4.26 o
   3   0  12        3.79       -0.85      1.14 o
   4   0  12       90.95       96.01      2.70 o
   5   0  12        6.18        4.31      1.31 o
   6   0  12      107.64      137.51     11.23 o
   7   0  12      127.74      127.07      6.43 o
   8   0  12       95.66      120.46      6.55 o
   9   0  12       82.69       94.08      9.14 o
  10   0  12        2.61        3.20      5.70 o
  11   0  12        1.41       -5.90      5.90 o
 -12   1  12        0.11        1.40      4.92 o
 -11   1  12        6.84        8.09      4.74 o
 -10   1  12        5.89        9.30      4.23 o
  -9   1  12        7.61        5.52      2.32 o
  -8   1  12       30.92       26.94      2.29 o
  -7   1  12      130.79      115.89      3.58 o
  -6   1  12        0.05       -1.02      1.12 o
  -5   1  12      249.92      244.06      4.10 o
  -4   1  12        2.31        2.95      1.01 o
  -3   1  12      516.24      567.46      6.18 o
  -2   1  12        0.04        3.73      1.39 o
  -1   1  12      187.74      234.43     11.12 o
   0   1  12      877.52      999.77      8.87 o
   1   1  12        3.32        9.02      0.99 o
   2   1  12        5.54        9.09      0.84 o
   3   1  12       73.93       88.31      1.58 o
   4   1  12       15.12       14.53      0.99 o
   5   1  12       80.47       69.57      1.94 o
   6   1  12       69.84       68.08      2.24 o
   7   1  12      176.94      205.45      4.84 o
   8   1  12        1.48       -1.08      2.45 o
   9   1  12        1.50       -2.19      2.82 o
  10   1  12        3.39        5.92      4.19 o
  11   1  12        3.10       -4.31      5.28 o
 -12   2  12        6.97       -6.17      6.95 o
 -11   2  12       25.64       29.33      5.41 o
 -10   2  12       38.94       44.07      3.65 o
  -9   2  12      220.83      197.68      5.02 o
  -8   2  12       10.28       11.41      2.10 o
  -7   2  12       47.80       46.00      2.51 o
  -6   2  12      475.46      454.51      6.90 o
  -5   2  12      488.09      497.76      6.56 o
  -4   2  12      291.53      325.06      4.00 o
  -3   2  12      682.81      722.63      7.00 o
  -2   2  12       76.31       84.11      1.59 o
  -1   2  12      659.16      583.70      6.39 o
   0   2  12     1851.06     1671.91     17.28 o
   1   2  12      159.94      133.65      2.52 o
   2   2  12      362.85      288.40      3.97 o
   3   2  12      413.52      373.60      4.13 o
   4   2  12       13.29       13.52      0.94 o
   5   2  12       39.84       38.15      1.73 o
   6   2  12       65.72       49.59      2.07 o
   7   2  12        1.29       -0.05      1.74 o
   8   2  12      133.01      137.52      4.24 o
   9   2  12        3.37        5.82      2.93 o
  10   2  12        6.62        3.21      4.34 o
  11   2  12       21.57       26.37      5.24 o
 -12   3  12        0.44       -6.78      6.78 o
 -11   3  12        0.42       -1.45      6.47 o
 -10   3  12       28.52       22.36      4.05 o
  -9   3  12        0.68        2.60      3.09 o
  -8   3  12       39.78       38.26      3.29 o
  -7   3  12        1.23        0.35      1.85 o
  -6   3  12        3.32        1.08      1.67 o
  -5   3  12      139.66      140.47      3.26 o
  -4   3  12      298.19      296.12      5.25 o
  -3   3  12       29.87       50.85      1.43 o
  -2   3  12      169.02      226.42      3.25 o
  -1   3  12      231.95      250.29      3.80 o
   0   3  12      549.62      503.27      6.29 o
   1   3  12      779.90      688.57      8.08 o
   2   3  12      126.33      122.96      2.55 o
   3   3  12     1176.91     1126.55      9.26 o
   4   3  12      259.63      265.01      3.24 o
   5   3  12        5.88        3.99      1.49 o
   6   3  12      406.60      427.86      5.91 o
   7   3  12       92.21       91.78      3.52 o
   8   3  12        2.40        0.83      2.28 o
   9   3  12        2.15        3.03      3.05 o
  10   3  12       42.04       43.32      7.94 o
  11   3  12        1.97        6.93      7.03 o
 -12   4  12        0.53       -6.14      6.14 o
 -11   4  12        6.21        0.81      6.04 o
 -10   4  12        0.02        0.72      3.67 o
  -9   4  12        1.38        2.41      2.52 o
  -8   4  12        0.01       -1.36      2.46 o
  -7   4  12        1.26       -2.21      4.32 o
  -6   4  12      220.12      240.27      8.16 o
  -5   4  12       11.88        6.77      1.43 o
  -4   4  12       15.22       19.57      1.13 o
  -3   4  12      218.37      231.27      3.61 o
  -2   4  12       32.91       49.32      2.01 o
  -1   4  12      279.99      310.93      5.54 o
   0   4  12      327.62      390.47      5.37 o
   1   4  12        2.66        4.50      1.17 o
   2   4  12      275.74      321.74      3.77 o
   3   4  12       93.13       81.98      2.19 o
   4   4  12        6.04        4.18      1.17 o
   5   4  12       64.35       51.31      2.35 o
   6   4  12        7.45        2.85      1.82 o
   7   4  12       16.68        7.72      2.12 o
   8   4  12       49.21       56.22      3.46 o
   9   4  12        2.48        3.12      3.06 o
  10   4  12        6.95        9.23      4.60 o
  11   4  12        7.30        6.70      5.06 o
 -12   5  12        0.50       -4.75      6.04 o
 -11   5  12        5.86        7.08      4.11 o
 -10   5  12       27.28       32.71      4.88 o
  -9   5  12        0.32       -2.49      2.49 o
  -8   5  12       89.00       87.06      4.44 o
  -7   5  12       11.64       16.24      2.77 o
  -6   5  12       91.38      102.56      6.20 o
  -5   5  12      372.84      383.57      6.46 o
  -4   5  12       16.07       17.28      1.25 o
  -3   5  12       19.08       20.61      1.32 o
  -2   5  12       55.83       40.02      1.69 o
  -1   5  12       10.10       17.90      1.45 o
   0   5  12       87.66       92.86      2.43 o
   1   5  12      487.51      508.83      5.98 o
   2   5  12      193.51      188.93      3.58 o
   3   5  12      121.03      123.26      2.53 o
   4   5  12      504.31      451.01      5.61 o
   5   5  12        8.87        2.89      1.65 o
   6   5  12      226.97      209.70      4.86 o
   7   5  12       93.64       90.11      3.99 o
   8   5  12        0.09       -2.80      2.80 o
   9   5  12        7.51        7.20      4.34 o
  10   5  12       18.27       24.94      6.64 o
 -11   6  12        6.93        3.31      4.36 o
 -10   6  12        5.96        5.93      3.27 o
  -9   6  12        1.90        4.07      2.89 o
  -8   6  12       39.43       39.41      3.64 o
  -7   6  12       28.25       32.29      3.29 o
  -6   6  12       22.73       19.23      2.99 o
  -5   6  12        0.17       -1.68      1.91 o
  -4   6  12       12.77       14.59      1.54 o
  -3   6  12       34.34       33.67      1.88 o
  -2   6  12      148.53      121.55      3.19 o
  -1   6  12      523.40      535.90      7.54 o
   0   6  12        0.46       -3.41      3.41 o
   1   6  12      153.59      151.52      5.81 o
   2   6  12       42.81       52.87      2.19 o
   3   6  12       87.06       83.02      2.47 o
   4   6  12       21.16       21.08      1.81 o
   5   6  12       11.17       11.17      1.86 o
   6   6  12       29.82       25.48      2.37 o
   7   6  12        7.31        5.81      2.46 o
   8   6  12        4.49        2.92      4.11 o
   9   6  12       16.54       19.48      5.17 o
  10   6  12        1.28        5.39      4.91 o
 -11   7  12        0.01       -4.05      5.97 o
 -10   7  12       13.31       17.06      5.03 o
  -9   7  12        2.95        3.38      4.21 o
  -8   7  12       53.70       55.23      4.15 o
  -7   7  12       55.34       67.91      4.25 o
  -6   7  12       36.58       50.32      3.69 o
  -5   7  12      163.47      186.57      6.21 o
  -4   7  12      262.82      286.46      5.04 o
  -3   7  12        1.00       -1.26      1.35 o
  -2   7  12       80.32       88.73      2.38 o
  -1   7  12      102.82       89.02      3.45 o
   0   7  12       38.12       45.91      2.72 o
   1   7  12      332.08      333.07      6.44 o
   2   7  12      630.73      596.86      9.47 o
   3   7  12       81.62       74.54      3.25 o
   4   7  12      242.14      233.24      4.42 o
   5   7  12       43.28       44.92      2.69 o
   6   7  12       10.33        7.80      2.35 o
   7   7  12       34.02       35.47      3.82 o
   8   7  12        0.87       -0.52      3.07 o
   9   7  12        1.31       -2.25      4.49 o
  10   7  12        0.61        3.35      5.02 o
 -11   8  12        0.01       -4.66      4.66 o
 -10   8  12        3.67       -1.04      4.31 o
  -9   8  12        0.21       -0.32      3.44 o
  -8   8  12        0.31        2.34      3.61 o
  -7   8  12        9.67       11.89      3.93 o
  -6   8  12       46.61       58.06      4.10 o
  -5   8  12       50.83       57.52      4.96 o
  -4   8  12       26.21       40.51      3.01 o
  -3   8  12        4.80        9.95      1.46 o
  -2   8  12       68.11       83.96      3.04 o
  -1   8  12       46.45       61.81      2.16 o
   0   8  12       64.02       53.35      2.97 o
   1   8  12       13.98       14.55      2.38 o
   2   8  12       28.14       21.93      2.43 o
   3   8  12        8.56       12.96      2.37 o
   4   8  12      135.83      130.16      3.74 o
   5   8  12        4.92        5.60      2.33 o
   6   8  12        0.47        1.08      3.54 o
   7   8  12       10.29       11.02      3.31 o
   8   8  12        0.98       -1.92      4.46 o
   9   8  12        0.98        2.20      4.87 o
 -10   9  12        3.52        2.16      4.02 o
  -9   9  12        4.55        7.00      3.76 o
  -8   9  12       12.36       12.20      3.81 o
  -7   9  12       34.71       37.44      4.06 o
  -6   9  12       14.78       21.39      3.67 o
  -5   9  12       88.40       76.24      4.71 o
  -4   9  12       97.83       96.16      6.98 o
  -3   9  12        0.05        3.41      2.77 o
  -2   9  12      165.75      144.72      4.51 o
  -1   9  12      304.27      319.79      7.15 o
   0   9  12       91.10       85.95      3.71 o
   1   9  12        3.95       -1.20      2.06 o
   2   9  12      159.69      149.32      4.67 o
   3   9  12        1.25        1.74      2.09 o
   4   9  12       29.01       26.74      2.58 o
   5   9  12       15.52       17.78      2.78 o
   6   9  12        1.07        0.98      3.15 o
   7   9  12        6.77        9.23      3.57 o
   8   9  12        0.45        1.97      4.86 o
   9   9  12        0.71        1.46      6.37 o
  -9  10  12        0.15       -1.47      4.04 o
  -8  10  12        3.22        3.49      3.72 o
  -7  10  12        1.12       -3.27      3.27 o
  -6  10  12       12.62        5.14      3.48 o
  -5  10  12        1.13        3.82      4.90 o
  -4  10  12       24.31       20.29      4.47 o
  -3  10  12       68.16       62.09      4.37 o
  -2  10  12        9.66       13.72      2.63 o
  -1  10  12      152.23      152.36      4.88 o
   0  10  12       91.52       86.55      3.87 o
   1  10  12        6.89       10.41      2.39 o
   2  10  12        5.63        6.99      2.39 o
   3  10  12       12.59        6.67      2.76 o
   4  10  12       12.50        6.11      2.33 o
   5  10  12        3.62        2.46      3.23 o
   6  10  12        2.54        3.97      3.55 o
   7  10  12        0.04       -3.55      4.79 o
   8  10  12        3.37       -2.22      6.04 o
  -9  11  12        1.66       -1.32      4.10 o
  -8  11  12        0.04       -4.01      4.01 o
  -7  11  12       36.60       48.08      4.95 o
  -6  11  12        0.00       -3.37      3.37 o
  -5  11  12        6.26        5.28      3.59 o
  -4  11  12        0.44       -4.10      5.50 o
  -3  11  12        6.20        5.94      3.30 o
  -2  11  12        1.36        1.08      3.16 o
  -1  11  12       13.52       17.49      2.61 o
   0  11  12        1.29        2.08      2.34 o
   1  11  12        2.47        0.32      2.37 o
   2  11  12        4.54        5.51      2.85 o
   3  11  12       10.33        7.73      3.54 o
   4  11  12       49.43       72.98      6.46 o
   5  11  12        1.05        6.95      3.82 o
   6  11  12        6.64       12.46      4.02 o
   7  11  12        1.86        2.08      5.19 o
   8  11  12        1.29       10.49      6.24 o
  -8  12  12        1.89       -1.79      4.22 o
  -7  12  12        0.51        1.12      4.25 o
  -6  12  12        3.36       -0.70      3.99 o
  -5  12  12        1.11        3.36      3.56 o
  -4  12  12        2.00        0.48      4.40 o
  -3  12  12       16.42       13.99      4.78 o
  -2  12  12        0.19       -4.34      4.34 o
  -1  12  12        8.90        5.72      2.67 o
   0  12  12        3.53        3.21      2.69 o
   1  12  12        0.59       -1.10      2.87 o
   2  12  12        9.16        3.33      3.18 o
   3  12  12        5.43        6.93      3.90 o
   4  12  12        0.04        1.96      5.09 o
   5  12  12        8.57       12.43      4.27 o
   6  12  12        1.79       -1.81      5.32 o
   7  12  12        0.30        2.38      8.56 o
  -7  13  12        0.69        4.16      4.47 o
  -6  13  12        2.35        6.72      4.77 o
  -5  13  12        0.16       -2.85      3.85 o
  -4  13  12        3.21       10.88      5.27 o
  -3  13  12        5.43        1.48      5.26 o
  -2  13  12        7.18       10.92      4.08 o
  -1  13  12        0.07       -3.62      3.62 o
   0  13  12        3.14        4.57      3.23 o
   1  13  12        4.88       -3.13      3.23 o
   2  13  12        0.19        0.74      3.95 o
   3  13  12        1.27       10.79      4.39 o
   4  13  12        3.57       10.37      5.89 o
   5  13  12        1.03        0.87      4.12 o
   6  13  12        0.73        2.64      5.77 o
  -6  14  12        0.76       -5.20      5.20 o
  -5  14  12        0.49       -1.18      4.35 o
  -4  14  12        0.54       -5.65      6.86 o
  -3  14  12        3.30        3.53      8.13 o
  -2  14  12        0.30        1.35      4.86 o
  -1  14  12        0.95        5.24      5.74 o
   0  14  12        1.76        4.67      3.88 o
   1  14  12        0.51       -3.19      4.38 o
   2  14  12        5.26        8.25      4.38 o
   3  14  12        1.20        2.05      5.34 o
   4  14  12        3.29        2.47      5.50 o
   5  14  12        2.71       10.18      6.00 o
  -4  15  12        0.19       -0.85      5.35 o
  -3  15  12        3.09        6.21      5.66 o
  -2  15  12        0.67       -4.92      4.92 o
  -1  15  12        1.34       -4.20      4.20 o
   0  15  12        1.15        5.32      4.31 o
   1  15  12        0.55       -2.15      5.08 o
   2  15  12        0.39       -3.91      4.32 o
   3  15  12        0.07        3.65      5.88 o
 -12   1  13        2.50       -0.16      4.64 o
 -11   1  13       16.18       11.92      6.39 o
 -10   1  13       39.31       44.51      4.51 o
  -9   1  13       19.65       18.52      2.70 o
  -8   1  13      106.02       99.55      3.64 o
  -7   1  13      120.21      117.31      3.83 o
  -6   1  13      248.75      216.47      3.86 o
  -5   1  13     1890.69     1857.51     20.71 o
  -4   1  13      439.03      449.44      5.21 o
  -3   1  13       34.70       41.01      1.40 o
  -2   1  13     1116.11     1119.99     10.50 o
  -1   1  13     3771.13     4026.23     37.10 o
   0   1  13      151.58      153.87      2.21 o
   1   1  13        5.27        9.38      0.82 o
   2   1  13       63.70       69.82      2.00 o
   3   1  13       13.21       22.38      1.08 o
   4   1  13        3.92       -0.16      1.08 o
   5   1  13        0.48        0.59      1.09 o
   6   1  13      375.83      363.48      5.76 o
   7   1  13       95.26       82.88      3.50 o
   8   1  13       82.01       72.81      4.38 o
   9   1  13       27.67       39.09      5.04 o
  10   1  13        1.92       -3.14      4.15 o
  11   1  13        3.28       -1.60      4.74 o
 -12   2  13        0.45       -6.88      6.88 o
 -11   2  13        0.47        1.90      3.92 o
 -10   2  13        0.08       -0.73      2.85 o
  -9   2  13       45.38       45.00      2.89 o
  -8   2  13       22.23       17.43      2.32 o
  -7   2  13       88.35       89.30      3.53 o
  -6   2  13      325.31      320.69      5.57 o
  -5   2  13       98.54      107.78      2.57 o
  -4   2  13      101.11      106.66      2.07 o
  -3   2  13       21.16       18.38      0.94 o
  -2   2  13       32.73       16.05      1.07 o
  -1   2  13      205.20      187.89      2.93 o
   0   2  13      354.88      452.34      5.21 o
   1   2  13       17.12       22.06      1.25 o
   2   2  13      259.97      275.62      3.62 o
   3   2  13        0.57       -0.61      1.09 o
   4   2  13      343.13      376.29      4.85 o
   5   2  13       50.30       40.05      1.64 o
   6   2  13        1.38       -1.51      1.51 o
   7   2  13       40.28       40.58      2.42 o
   8   2  13       14.46       13.23      3.47 o
   9   2  13       25.87       28.37      4.84 o
  10   2  13        1.91       -4.09      4.09 o
  11   2  13        8.55        9.61      5.00 o
 -12   3  13        5.26       -4.28      6.31 o
 -11   3  13        0.05       -0.47      6.37 o
 -10   3  13        6.10        7.21      3.67 o
  -9   3  13        0.00       -1.97      1.97 o
  -8   3  13      111.78      114.81      4.59 o
  -7   3  13      215.53      213.14      5.98 o
  -6   3  13      135.98      131.32      3.86 o
  -5   3  13      429.18      421.49      6.48 o
  -4   3  13      598.89      584.60      6.87 o
  -3   3  13      381.90      380.26      4.34 o
  -2   3  13      768.66      865.99      9.05 o
  -1   3  13       17.30       18.22      1.31 o
   0   3  13      524.63      556.01      6.88 o
   1   3  13       31.63       32.54      1.28 o
   2   3  13        1.44        1.42      0.89 o
   3   3  13      177.39      179.19      2.64 o
   4   3  13      380.92      372.25      4.32 o
   5   3  13       28.23       33.67      1.79 o
   6   3  13       46.15       54.71      3.30 o
   7   3  13      165.84      189.36      4.32 o
   8   3  13        8.11        7.60      2.41 o
   9   3  13       15.94       21.65      4.78 o
  10   3  13        0.39        0.19      4.55 o
  11   3  13        8.13        9.79      5.14 o
 -12   4  13        0.06       -5.56      5.56 o
 -11   4  13        8.70        9.18      4.05 o
 -10   4  13       35.02       40.14      4.79 o
  -9   4  13       63.36       65.37      3.85 o
  -8   4  13        6.47        8.33      2.24 o
  -7   4  13        4.78       -1.84      3.60 o
  -6   4  13       37.58       32.02      3.70 o
  -5   4  13       12.68        7.57      1.69 o
  -4   4  13        6.04        1.11      0.92 o
  -3   4  13        0.32       -1.17      1.17 o
  -2   4  13      713.59      700.52      8.49 o
  -1   4  13      538.74      589.04      7.24 o
   0   4  13      341.89      399.36      5.50 o
   1   4  13      519.52      503.35      6.55 o
   2   4  13      283.60      306.91      4.08 o
   3   4  13        1.99        0.53      1.06 o
   4   4  13      149.79      150.05      2.89 o
   5   4  13      483.18      479.67      8.73 o
   6   4  13       65.88       64.39      2.96 o
   7   4  13       26.41       24.36      2.72 o
   8   4  13       37.93       50.87      5.30 o
   9   4  13        3.55        8.66      4.41 o
  10   4  13        2.50        2.04      4.77 o
 -11   5  13        0.04       -1.98      3.85 o
 -10   5  13        2.80        8.45      4.09 o
  -9   5  13        3.75       -1.63      2.63 o
  -8   5  13        2.88        2.26      2.70 o
  -7   5  13        8.44        8.97      2.80 o
  -6   5  13      155.31      159.44      4.74 o
  -5   5  13       49.81       46.36      2.64 o
  -4   5  13        0.36       -1.02      1.02 o
  -3   5  13       15.45       18.36      1.43 o
  -2   5  13      308.40      283.00      4.77 o
  -1   5  13      129.36      156.38      3.08 o
   0   5  13     1150.91     1049.48     11.95 o
   1   5  13      313.42      268.89      5.00 o
   2   5  13      117.46      116.66      2.91 o
   3   5  13      212.45      219.60      3.50 o
   4   5  13      296.14      294.99      4.31 o
   5   5  13        6.49        3.59      1.95 o
   6   5  13        0.61        0.72      1.85 o
   7   5  13       10.19        7.37      2.46 o
   8   5  13        1.20        2.49      4.00 o
   9   5  13       29.21       37.82      5.60 o
  10   5  13        1.33        1.89      4.94 o
 -11   6  13        6.52        7.39      4.45 o
 -10   6  13       15.89       27.72      4.28 o
  -9   6  13       68.29       69.53      4.48 o
  -8   6  13        2.51       -1.81      2.81 o
  -7   6  13       70.58       78.86      4.44 o
  -6   6  13       55.05       39.57      3.88 o
  -5   6  13        0.27        0.53      1.93 o
  -4   6  13      154.73      122.51      2.95 o
  -3   6  13       12.31       16.34      1.41 o
  -2   6  13       59.04       60.43      2.32 o
  -1   6  13      338.96      313.91      5.35 o
   0   6  13      648.82      610.79      9.40 o
   1   6  13      260.28      230.94      4.63 o
   2   6  13      885.67      882.80     11.07 o
   3   6  13      269.48      272.22      5.02 o
   4   6  13        1.63        0.63      1.52 o
   5   6  13       31.19       35.65      2.42 o
   6   6  13       27.74       30.75      2.81 o
   7   6  13        2.39        4.69      2.89 o
   8   6  13        4.70        2.64      7.30 o
   9   6  13        3.10        2.97      4.77 o
  10   6  13        0.23        3.45      5.23 o
 -11   7  13        0.06       -4.44      4.44 o
 -10   7  13        1.64        3.56      4.09 o
  -9   7  13        4.40        2.09      3.31 o
  -8   7  13        0.01       -3.00      3.00 o
  -7   7  13       27.03       26.59      3.53 o
  -6   7  13       17.71       17.01      3.11 o
  -5   7  13        1.52        4.12      3.40 o
  -4   7  13       70.00       54.42      2.37 o
  -3   7  13        7.27        8.45      1.86 o
  -2   7  13       40.21       50.45      2.66 o
  -1   7  13       14.58       14.99      2.17 o
   0   7  13      196.01      201.14      6.13 o
   1   7  13        0.01       -1.93      1.93 o
   2   7  13       11.21       10.35      2.24 o
   3   7  13       58.47       49.12      2.58 o
   4   7  13        1.54        1.32      1.89 o
   5   7  13        9.95        1.68      1.97 o
   6   7  13        2.44        0.47      2.28 o
   7   7  13        8.70        9.53      4.28 o
   8   7  13        4.18        6.89      4.78 o
   9   7  13        0.55       -4.53      4.53 o
  10   7  13        3.46       -0.28      5.28 o
 -10   8  13        4.48       -3.41      3.63 o
  -9   8  13       41.01       53.81      4.69 o
  -8   8  13        0.16       -1.17      3.42 o
  -7   8  13       75.05       87.86      5.25 o
  -6   8  13       46.70       56.19      5.54 o
  -5   8  13        9.52       12.50      3.17 o
  -4   8  13      148.71      162.18      5.94 o
  -3   8  13       87.14      101.25      3.84 o
  -2   8  13       25.39       22.97      2.52 o
  -1   8  13      158.66      163.93      4.71 o
   0   8  13      478.03      504.03      8.60 o
   1   8  13       83.95       90.42      3.73 o
   2   8  13      156.51      156.77      4.89 o
   3   8  13       36.04       41.59      2.87 o
   4   8  13       30.48       16.73      2.05 o
   5   8  13       32.42       38.94      3.03 o
   6   8  13        2.97        7.23      3.16 o
   7   8  13        1.98       -0.51      4.24 o
   8   8  13        1.87       -2.57      4.67 o
   9   8  13        0.07       -3.76      4.84 o
 -10   9  13        4.89       11.20      4.39 o
  -9   9  13        6.99        5.12      3.81 o
  -8   9  13       19.80       19.35      4.63 o
  -7   9  13        0.88        0.43      3.39 o
  -6   9  13        5.36        7.25      3.34 o
  -5   9  13       33.25       35.19      3.83 o
  -4   9  13        0.58        4.31      3.05 o
  -3   9  13       28.86       31.64      2.91 o
  -2   9  13      159.92      177.58      4.98 o
  -1   9  13      108.35      104.98      4.29 o
   0   9  13        0.35       -0.32      3.15 o
   1   9  13        6.36        3.96      2.22 o
   2   9  13       61.86       67.70      3.42 o
   3   9  13        5.54        2.66      2.23 o
   4   9  13       22.50       21.70      2.48 o
   5   9  13        0.00       -1.99      2.92 o
   6   9  13       15.38       17.83      3.67 o
   7   9  13        0.07       -4.58      4.65 o
   8   9  13        0.70       -3.24      4.79 o
   9   9  13        0.01       -4.79      4.79 o
  -9  10  13       16.26       30.55      9.17 o
  -8  10  13       18.29       35.11      4.69 o
  -7  10  13        8.16        4.30      3.71 o
  -6  10  13       57.53       65.00      4.88 o
  -5  10  13        2.37        3.24      3.31 o
  -4  10  13        1.59        6.91      4.07 o
  -3  10  13       51.23       79.41      5.58 o
  -2  10  13       40.42       46.24      3.15 o
  -1  10  13       17.97       20.63      2.71 o
   0  10  13        0.17        1.52      2.30 o
   1  10  13        0.41       -1.45      2.16 o
   2  10  13       10.64       15.14      2.54 o
   3  10  13       54.61       56.61      4.56 o
   4  10  13       17.22       22.95      3.09 o
   5  10  13        5.17       19.04      3.61 o
   6  10  13        7.09        9.06      6.71 o
   7  10  13        4.80        0.45      5.41 o
   8  10  13       12.18       19.18      5.93 o
  -9  11  13        0.11       -2.43      5.18 o
  -8  11  13        1.12        0.24      4.14 o
  -7  11  13        2.22        6.28      3.97 o
  -6  11  13        3.32       -0.83      3.68 o
  -5  11  13       18.97       21.34      3.97 o
  -4  11  13       17.38       27.98      5.04 o
  -3  11  13       15.37       16.40      4.23 o
  -2  11  13       44.43       55.41      4.69 o
  -1  11  13        0.02        1.15      2.34 o
   0  11  13       17.74       15.19      2.71 o
   1  11  13       24.06       30.53      2.99 o
   2  11  13        0.79        5.07      2.92 o
   3  11  13        8.19       12.52      3.88 o
   4  11  13       41.05       74.72      5.12 o
   5  11  13        0.07        4.35      3.63 o
   6  11  13       21.99       21.19      5.92 o
   7  11  13       11.93        6.65      8.90 o
  -8  12  13        3.99       -0.18      4.32 o
  -7  12  13        2.35        2.04      4.00 o
  -6  12  13        7.05        0.81      3.81 o
  -5  12  13        1.84       -3.64      3.64 o
  -4  12  13        0.03        8.57      4.84 o
  -3  12  13       13.93       20.44      5.28 o
  -2  12  13        7.31        0.62      3.68 o
  -1  12  13        1.63        1.69      3.12 o
   0  12  13        1.73        2.49      3.04 o
   1  12  13        0.02        2.14      3.11 o
   2  12  13        2.45        3.61      3.74 o
   3  12  13        1.41       -0.83      3.66 o
   4  12  13        7.46       14.21      4.27 o
   5  12  13        3.95        7.59      6.73 o
   6  12  13        4.93       11.23      8.92 o
   7  12  13        3.49        6.51      8.60 o
  -7  13  13        4.65       11.11      4.81 o
  -6  13  13        1.28        1.08      4.41 o
  -5  13  13        7.29       14.13      4.46 o
  -4  13  13       12.99       16.97      5.70 o
  -3  13  13        0.68       -0.20      4.87 o
  -2  13  13       13.87       16.87      4.17 o
  -1  13  13        0.02       -2.68      3.55 o
   0  13  13        4.49        4.32      4.30 o
   1  13  13        2.51       -1.19      4.03 o
   2  13  13        0.80       -1.93      3.75 o
   3  13  13        6.62        3.13      4.22 o
   4  13  13        8.57        4.24      4.72 o
   5  13  13        0.00        7.22      5.90 o
  -5  14  13        0.33       -4.09      4.09 o
  -4  14  13        2.41       -1.00      5.10 o
  -3  14  13        0.67       -2.91      5.20 o
  -2  14  13        0.08       -0.14      5.34 o
  -1  14  13        0.00       -3.10      3.99 o
   0  14  13        0.45       -3.49      5.37 o
   1  14  13        1.20       -0.20      4.07 o
   2  14  13        1.59        1.12      4.25 o
   3  14  13        0.72       -5.37      5.37 o
   4  14  13        0.29        3.95      5.69 o
  -3  15  13        0.01        0.57      5.49 o
  -2  15  13        2.03       -3.01      5.39 o
  -1  15  13        1.51        3.64      4.43 o
   0  15  13        5.51       -0.25      4.40 o
   1  15  13        3.54        8.00      5.56 o
   2  15  13        0.79        9.20      4.65 o
 -12   0  14        8.21       12.51      7.38 o
 -11   0  14        9.83        4.48      6.20 o
 -10   0  14       23.92       23.40      6.54 o
  -9   0  14      234.19      249.17      8.36 o
  -8   0  14      245.31      268.16      8.57 o
  -7   0  14      259.88      257.58      8.06 o
  -6   0  14      376.60      383.91     11.58 o
  -5   0  14       50.92       37.09      2.85 o
  -4   0  14     1342.47     1254.69     20.38 o
  -3   0  14      722.85      699.63     11.37 o
  -2   0  14       15.02       16.77      1.44 o
  -1   0  14       95.88       98.68      2.42 o
   0   0  14      114.97      121.57      3.42 o
   1   0  14      340.66      343.15      5.39 o
   2   0  14       24.30       21.65      1.96 o
   3   0  14      328.32      312.06      5.94 o
   4   0  14       26.10       25.93      1.98 o
   5   0  14      501.41      509.47      8.87 o
   6   0  14       41.82       28.41      3.77 o
   7   0  14      326.89      306.15     18.11 o
   8   0  14       38.53       57.66      7.72 o
   9   0  14        1.16        5.40      6.14 o
  10   0  14       17.51       21.01      6.98 o
  11   0  14        6.66        6.61      7.15 o
 -12   1  14        2.94        0.47      4.59 o
 -11   1  14        4.31        3.68      4.56 o
 -10   1  14       35.41       32.61      3.59 o
  -9   1  14        8.31        0.28      2.29 o
  -8   1  14        0.11        0.23      2.05 o
  -7   1  14       13.19       10.60      2.11 o
  -6   1  14       49.80       49.42      2.08 o
  -5   1  14      792.91      767.56      9.60 o
  -4   1  14       14.83       11.24      1.24 o
  -3   1  14       22.64       19.04      1.15 o
  -2   1  14       47.38       63.89      3.72 o
  -1   1  14       10.55        7.51      2.15 o
   0   1  14       98.04      107.63      2.68 o
   1   1  14        8.78        9.05      0.87 o
   2   1  14       86.87       78.15      2.05 o
   3   1  14      292.75      309.82      4.19 o
   4   1  14       14.31       13.21      1.44 o
   5   1  14      117.39      132.50      3.23 o
   6   1  14       40.32       42.51      2.54 o
   7   1  14       22.29       21.41      2.89 o
   8   1  14       10.36        8.39      4.06 o
   9   1  14       15.63       20.05      4.72 o
  10   1  14        4.42       -2.38      4.29 o
  11   1  14        1.09       -6.09      6.09 o
 -12   2  14        2.11        1.18      6.37 o
 -11   2  14        1.14        2.04      4.04 o
 -10   2  14       17.31       14.73      3.34 o
  -9   2  14       56.38       69.19      3.57 o
  -8   2  14        3.01        3.38      2.12 o
  -7   2  14       66.75       59.75      3.08 o
  -6   2  14      372.09      333.41      5.78 o
  -5   2  14       30.78       34.04      1.68 o
  -4   2  14      884.66      876.91      9.21 o
  -3   2  14       17.00       12.72      0.95 o
  -2   2  14        0.87       -0.88      0.88 o
  -1   2  14      200.75      217.50      3.26 o
   0   2  14      422.99      358.07      4.11 o
   1   2  14        0.02        1.46      1.06 o
   2   2  14      224.62      190.28      3.42 o
   3   2  14       94.20       83.46      2.01 o
   4   2  14      170.10      148.45      2.80 o
   5   2  14      182.54      178.61      3.25 o
   6   2  14        6.15        7.75      1.71 o
   7   2  14      144.33      151.12      4.54 o
   8   2  14        5.16        8.22      4.21 o
   9   2  14       18.58       13.30      4.43 o
  10   2  14        4.74        2.60      4.64 o
  11   2  14        4.99       -2.83      4.84 o
 -12   3  14        0.03       -6.34      6.34 o
 -11   3  14        7.44       11.26      6.47 o
 -10   3  14       22.50       27.15      4.35 o
  -9   3  14       30.18       33.45      5.33 o
  -8   3  14       24.88       29.15      3.08 o
  -7   3  14      100.99      103.72      4.53 o
  -6   3  14      109.99      110.90      5.04 o
  -5   3  14      470.27      425.84      5.99 o
  -4   3  14        0.07       -1.14      1.14 o
  -3   3  14     1488.12     1537.91     14.78 o
  -2   3  14      958.98      949.62      9.91 o
  -1   3  14      360.46      318.63      4.28 o
   0   3  14      272.61      327.23      4.86 o
   1   3  14      711.32      613.95      7.62 o
   2   3  14       86.85       93.86      2.60 o
   3   3  14      142.52      133.21      2.92 o
   4   3  14        1.39        0.03      0.99 o
   5   3  14       15.49        9.83      1.51 o
   6   3  14       79.21       85.01      3.00 o
   7   3  14       64.28       88.12      6.12 o
   8   3  14        2.46        2.85      3.99 o
   9   3  14       10.33        9.90      4.36 o
  10   3  14        2.27        1.45      5.45 o
 -12   4  14        1.24       -2.70      6.71 o
 -11   4  14        0.03       -3.69      3.69 o
 -10   4  14       16.13       14.07      7.20 o
  -9   4  14        4.52        2.59      2.60 o
  -8   4  14        5.90        4.06      2.32 o
  -7   4  14       27.55       26.69      3.33 o
  -6   4  14       16.67       19.85      4.12 o
  -5   4  14        9.55        4.21      1.45 o
  -4   4  14      100.60       87.71      2.38 o
  -3   4  14        9.49       12.54      1.26 o
  -2   4  14      302.66      262.98      3.90 o
  -1   4  14       17.88        5.91      1.31 o
   0   4  14       19.15       23.13      1.68 o
   1   4  14      844.48      788.95     11.34 o
   2   4  14      813.44      844.46      9.95 o
   3   4  14      199.56      191.38      3.03 o
   4   4  14       36.05       35.29      1.69 o
   5   4  14       43.61       36.72      2.41 o
   6   4  14       10.96        7.57      2.03 o
   7   4  14        4.75        4.12      3.02 o
   8   4  14       15.48       17.68      4.65 o
   9   4  14       15.99        6.93      4.57 o
  10   4  14        1.22        1.83      4.81 o
 -11   5  14       12.64        9.64      4.46 o
 -10   5  14       21.97       21.46      3.50 o
  -9   5  14       42.16       42.34      3.73 o
  -8   5  14       39.40       41.25      3.55 o
  -7   5  14       67.68       58.89      3.24 o
  -6   5  14      186.37      176.31      5.04 o
  -5   5  14      115.03      108.09      3.94 o
  -4   5  14       27.55       24.18      1.71 o
  -3   5  14       73.95       71.13      2.30 o
  -2   5  14      724.23      699.47      8.49 o
  -1   5  14        0.03       -1.35      1.35 o
   0   5  14     1539.78     1424.54     17.00 o
   1   5  14      607.30      589.74      8.44 o
   2   5  14      103.72       99.48      2.35 o
   3   5  14      518.85      494.78      6.02 o
   4   5  14      198.32      178.45      3.65 o
   5   5  14        3.35       -0.15      1.70 o
   6   5  14        4.11        0.27      2.48 o
   7   5  14        1.87        0.29      2.79 o
   8   5  14        1.32        1.28      5.04 o
   9   5  14        9.94       14.53      6.05 o
  10   5  14        5.45        6.87      5.31 o
 -11   6  14        1.03        1.48      4.35 o
 -10   6  14       14.70       29.74      3.91 o
  -9   6  14        1.76        2.05      3.01 o
  -8   6  14        1.00       -1.45      2.90 o
  -7   6  14       13.02       13.42      2.98 o
  -6   6  14        0.53       -2.39      2.39 o
  -5   6  14       15.39        8.10      2.24 o
  -4   6  14       23.04       23.88      1.72 o
  -3   6  14        0.39       -1.16      1.16 o
  -2   6  14      215.58      205.74      4.37 o
  -1   6  14      416.13      422.18      6.65 o
   0   6  14      146.16      137.14      4.23 o
   1   6  14       27.66       21.09      2.32 o
   2   6  14        0.04       -1.84      1.95 o
   3   6  14        3.98        2.11      1.68 o
   4   6  14      123.30      107.06      3.12 o
   5   6  14       35.05       50.77      2.79 o
   6   6  14       23.12       23.05      3.43 o
   7   6  14        6.41        6.67      6.32 o
   8   6  14       28.77       25.11      5.33 o
   9   6  14        4.04        3.23      4.77 o
  10   6  14        3.26        1.40      5.14 o
 -11   7  14        9.49       -0.80      7.79 o
 -10   7  14       17.70       19.13      4.05 o
  -9   7  14        3.17       -1.34      3.62 o
  -8   7  14       38.44       39.67      5.62 o
  -7   7  14        0.01       -2.82      2.82 o
  -6   7  14        9.59        3.68      2.87 o
  -5   7  14      205.09      193.27      6.46 o
  -4   7  14       10.26        4.44      2.23 o
  -3   7  14       72.97       61.66      2.91 o
  -2   7  14      244.35      255.48      5.46 o
  -1   7  14       17.11       17.51      2.32 o
   0   7  14      626.53      631.81     10.86 o
   1   7  14        6.74        0.89      2.10 o
   2   7  14       67.38       66.62      3.27 o
   3   7  14      170.46      175.85      4.20 o
   4   7  14       33.30       39.74      2.36 o
   5   7  14        6.74        4.42      2.46 o
   6   7  14       39.32       43.82      4.10 o
   7   7  14       23.49       17.60      4.88 o
   8   7  14        0.03        3.86      4.76 o
   9   7  14       15.18       18.49      5.76 o
 -10   8  14        2.64       -0.21      3.63 o
  -9   8  14        0.77       -2.14      3.49 o
  -8   8  14        5.44        8.48      3.67 o
  -7   8  14        0.04       -3.00      3.00 o
  -6   8  14        0.00       -2.11      2.93 o
  -5   8  14        8.90       16.75      3.34 o
  -4   8  14        6.14        4.79      2.78 o
  -3   8  14        1.75        1.05      2.62 o
  -2   8  14        6.14        1.29      2.09 o
  -1   8  14      168.31      153.15      4.66 o
   0   8  14        0.01        1.53      2.31 o
   1   8  14        7.50       17.27      2.43 o
   2   8  14       53.16       53.99      3.13 o
   3   8  14        1.63        2.67      2.16 o
   4   8  14        5.26        5.88      2.14 o
   5   8  14        7.37        0.65      2.37 o
   6   8  14        0.71        1.63      4.29 o
   7   8  14        2.40       -2.13      4.58 o
   8   8  14        0.81       -1.30      4.91 o
   9   8  14        0.15       -1.17      5.23 o
 -10   9  14        2.94        1.38      4.06 o
  -9   9  14        0.55       -1.20      3.80 o
  -8   9  14       31.79       43.45      4.64 o
  -7   9  14       10.61       13.25      3.63 o
  -6   9  14       11.41        9.30      6.17 o
  -5   9  14       23.22       27.40      4.91 o
  -4   9  14        4.98        4.17      2.92 o
  -3   9  14       23.83       28.86      3.54 o
  -2   9  14       47.54       43.85      2.86 o
  -1   9  14        0.28       -0.81      2.64 o
   0   9  14       72.70       74.12      3.56 o
   1   9  14       36.09       32.07      2.75 o
   2   9  14       20.92       21.60      2.60 o
   3   9  14       35.52       53.76      3.71 o
   4   9  14        0.01        2.27      2.19 o
   5   9  14       31.91       54.56      5.83 o
   6   9  14       21.79       31.01      5.59 o
   7   9  14        3.36       -1.05      4.89 o
   8   9  14        2.05        2.63      5.45 o
  -9  10  14        3.50       14.74      6.98 o
  -8  10  14        0.32        4.15      3.98 o
  -7  10  14        2.32        2.69      3.72 o
  -6  10  14        8.20        9.03      3.90 o
  -5  10  14        0.00        0.81      3.31 o
  -4  10  14        6.66        7.56      3.44 o
  -3  10  14        6.87       17.78      3.68 o
  -2  10  14       27.73       38.81      3.44 o
  -1  10  14       13.73       15.14      2.72 o
   0  10  14       34.03       30.55      3.03 o
   1  10  14        2.58        1.62      2.39 o
   2  10  14       51.47       73.54      4.27 o
   3  10  14       24.57       26.36      4.34 o
   4  10  14       23.98       43.66      4.12 o
   5  10  14       29.32       35.93      5.86 o
   6  10  14        0.55       -1.00      4.87 o
   7  10  14        5.41        9.43      5.38 o
   8  10  14        6.94        8.94      6.69 o
  -8  11  14       14.24       20.88      7.50 o
  -7  11  14        0.92       -0.02      3.96 o
  -6  11  14        8.76       11.37      4.01 o
  -5  11  14        4.12        4.18      3.71 o
  -4  11  14        6.94       11.47      4.67 o
  -3  11  14        0.20        3.04      4.58 o
  -2  11  14       48.34       57.66      4.80 o
  -1  11  14       14.49       14.68      2.78 o
   0  11  14        1.32       -0.86      2.95 o
   1  11  14        0.22        0.22      2.82 o
   2  11  14        4.07        6.15      3.49 o
   3  11  14       12.48       14.84      4.01 o
   4  11  14        0.35        3.90      3.57 o
   5  11  14       33.26       34.06      6.22 o
   6  11  14        0.99        0.56      7.37 o
   7  11  14        0.90       -2.66      7.52 o
  -8  12  14        0.02       -3.69      4.00 o
  -7  12  14        6.39        2.75      4.39 o
  -6  12  14        2.70        5.39      4.14 o
  -5  12  14        7.63       12.42      4.16 o
  -4  12  14       26.59       42.83     10.69 o
  -3  12  14       22.42       37.56      5.95 o
  -2  12  14        7.72       10.03      3.91 o
  -1  12  14        6.55        5.88      3.79 o
   0  12  14       24.52       39.53      4.01 o
   1  12  14        4.00        8.85      3.15 o
   2  12  14       11.21       14.34      4.13 o
   3  12  14        7.44        3.49      3.87 o
   4  12  14        4.09        9.28      5.59 o
   5  12  14       12.59       23.41      6.20 o
   6  12  14        1.60       -1.93      6.96 o
  -6  13  14        1.16        3.66      4.44 o
  -5  13  14        0.02       -3.77      3.77 o
  -4  13  14        0.16        0.14      5.08 o
  -3  13  14        0.01       -4.78      4.78 o
  -2  13  14        4.50        3.80      4.11 o
  -1  13  14        2.08        5.19      3.88 o
   0  13  14        0.98        2.69      3.40 o
   1  13  14        0.69        3.74      3.27 o
   2  13  14        0.01       -0.62      3.70 o
   3  13  14        1.40       -6.09      6.09 o
   4  13  14        0.00       -1.91      5.48 o
   5  13  14        3.46        8.57      5.95 o
  -5  14  14        0.32        1.30      4.22 o
  -4  14  14        3.36       -3.71      5.14 o
  -3  14  14        0.82       -3.95      4.97 o
  -2  14  14        2.03        1.16      8.50 o
  -1  14  14       16.50       28.45      4.76 o
   0  14  14        2.94       10.84      4.34 o
   1  14  14        0.06       -1.78      4.71 o
   2  14  14        1.63       -2.10      4.17 o
   3  14  14        1.03        5.32      5.58 o
   4  14  14        1.70       -0.47      5.64 o
  -3  15  14        0.04        2.93      5.78 o
  -2  15  14        3.83        0.45      5.65 o
  -1  15  14        0.93       -4.94      5.11 o
   0  15  14        0.00       -0.97      8.92 o
   1  15  14        0.00       -0.13      4.99 o
 -12   1  15        6.36       11.89      5.21 o
 -11   1  15        4.02        7.85      7.79 o
 -10   1  15       28.81       32.69      4.27 o
  -9   1  15       44.46       46.09      3.23 o
  -8   1  15       91.25       90.65      3.88 o
  -7   1  15      150.76      149.41      4.49 o
  -6   1  15      115.10      103.79      3.75 o
  -5   1  15      352.68      343.90      5.34 o
  -4   1  15      724.45      731.92      7.97 o
  -3   1  15      539.33      497.36      5.81 o
  -2   1  15       29.93       17.36      1.84 o
  -1   1  15        1.48        8.69      0.99 o
   0   1  15      446.15      427.46      4.88 o
   1   1  15      150.81      153.43      2.58 o
   2   1  15        1.32        4.71      0.99 o
   3   1  15      258.93      262.56      3.89 o
   4   1  15       50.00       49.00      2.06 o
   5   1  15      383.96      390.90      6.22 o
   6   1  15       78.62       92.33      3.53 o
   7   1  15        4.43        4.67      3.80 o
   8   1  15       12.62       15.40      7.00 o
   9   1  15        2.86       -0.74      8.48 o
  10   1  15        1.27        6.53      4.86 o
 -12   2  15        3.25        1.05      6.58 o
 -11   2  15        0.78        0.73      4.18 o
 -10   2  15        6.33        5.68      3.05 o
  -9   2  15        8.16        1.99      2.37 o
  -8   2  15       38.61       46.20      3.00 o
  -7   2  15        2.69        1.60      2.04 o
  -6   2  15        3.31        2.50      2.13 o
  -5   2  15       42.23       42.87      1.82 o
  -4   2  15      244.57      203.37      3.46 o
  -3   2  15       24.26       25.59      2.18 o
  -2   2  15      220.29      205.24      3.39 o
  -1   2  15      688.41      651.63      7.28 o
   0   2  15      227.07      231.11      3.07 o
   1   2  15      192.80      164.81      3.70 o
   2   2  15       35.91       34.47      1.98 o
   3   2  15      263.42      255.98      4.29 o
   4   2  15       36.63       30.10      1.83 o
   5   2  15       25.02       23.43      1.89 o
   6   2  15        0.31        0.05      1.78 o
   7   2  15       25.08       27.45      3.31 o
   8   2  15        3.09        0.20      3.96 o
   9   2  15        0.66       -6.49      7.44 o
  10   2  15        0.22       -6.14      6.14 o
 -12   3  15        1.72       -1.45      7.25 o
 -11   3  15        3.91       -3.14      6.07 o
 -10   3  15        4.99        8.78      3.87 o
  -9   3  15       40.61       42.13      4.93 o
  -8   3  15      151.30      142.79      5.32 o
  -7   3  15       21.09       19.05      4.33 o
  -6   3  15      300.97      304.09      7.51 o
  -5   3  15      166.69      165.76      3.41 o
  -4   3  15       36.03       39.98      1.55 o
  -3   3  15       52.79       50.83      1.48 o
  -2   3  15      154.54      136.28      2.72 o
  -1   3  15      186.17      159.15      2.94 o
   0   3  15      132.39      116.53      2.96 o
   1   3  15       73.89       79.04      3.31 o
   2   3  15       56.31       45.09      2.54 o
   3   3  15       97.28       89.36      2.15 o
   4   3  15       38.97       41.74      1.92 o
   5   3  15       86.75       78.14      2.96 o
   6   3  15      159.29      161.59      4.57 o
   7   3  15        2.21        8.09      3.05 o
   8   3  15       23.74       21.46      4.84 o
   9   3  15        0.69       -0.61      4.46 o
  10   3  15        2.08       -6.17      6.17 o
 -11   4  15        0.01       -4.51      5.06 o
 -10   4  15       25.52       24.33      4.73 o
  -9   4  15        0.06       -0.13      2.72 o
  -8   4  15      105.09       88.70      4.70 o
  -7   4  15      157.15      156.68      5.55 o
  -6   4  15      148.09      121.30      4.97 o
  -5   4  15      151.66      138.08      4.28 o
  -4   4  15      396.74      361.05      5.13 o
  -3   4  15        7.51        3.53      1.11 o
  -2   4  15      334.08      298.43      4.28 o
  -1   4  15      264.52      262.59      4.76 o
   0   4  15       18.85       24.44      2.24 o
   1   4  15      975.43      911.10     12.88 o
   2   4  15        0.07       -0.03      1.26 o
   3   4  15       20.49       24.96      1.52 o
   4   4  15       26.43       30.05      2.16 o
   5   4  15       35.51       25.93      2.90 o
   6   4  15       18.12       12.82      3.08 o
   7   4  15       27.82       30.51      3.51 o
   8   4  15       51.06       45.13      5.60 o
   9   4  15        4.74        3.30      4.67 o
  10   4  15        0.02       -4.73      4.73 o
 -11   5  15        1.77        5.99      4.23 o
 -10   5  15        1.47        4.86      3.93 o
  -9   5  15        0.46       -2.66      2.66 o
  -8   5  15       43.68       48.51      4.00 o
  -7   5  15        7.04        4.62      2.30 o
  -6   5  15        0.19       -2.07      2.07 o
  -5   5  15       38.08       33.34      3.14 o
  -4   5  15       79.67       76.94      2.92 o
  -3   5  15      114.91      136.76      3.12 o
  -2   5  15        1.32        1.77      1.33 o
  -1   5  15       26.58       14.72      1.97 o
   0   5  15      192.57      178.44      4.21 o
   1   5  15       35.67       27.09      2.24 o
   2   5  15       19.51       10.31      1.51 o
   3   5  15      283.35      265.06      4.52 o
   4   5  15       91.52       97.02      3.36 o
   5   5  15       24.58       15.93      2.56 o
   6   5  15        0.01       -1.65      2.65 o
   7   5  15        0.42       -5.53      5.70 o
   8   5  15       25.18       23.79      6.79 o
   9   5  15        3.89        5.58      4.84 o
  10   5  15        0.23       -0.55      5.29 o
 -11   6  15        2.06        6.94      4.77 o
 -10   6  15       30.34       47.62      4.31 o
  -9   6  15        3.04        3.67      3.23 o
  -8   6  15        1.35        0.48      2.94 o
  -7   6  15       70.14       80.77      4.70 o
  -6   6  15       65.17       62.76      4.00 o
  -5   6  15        0.64       -0.42      2.09 o
  -4   6  15      106.15      115.06      3.08 o
  -3   6  15      126.94      119.21      3.72 o
  -2   6  15      347.09      363.71      6.08 o
  -1   6  15      176.65      160.21      5.41 o
   0   6  15       27.85       31.09      2.33 o
   1   6  15      393.77      360.95      6.82 o
   2   6  15      218.97      209.48      5.09 o
   3   6  15        1.10       -1.52      1.60 o
   4   6  15       32.55       32.47      2.42 o
   5   6  15      122.97      132.50      5.49 o
   6   6  15        8.98        9.83      3.12 o
   7   6  15       18.45       17.71      5.15 o
   8   6  15       17.95       28.27      5.41 o
   9   6  15        2.28        7.90      5.28 o
 -11   7  15        1.87       20.16      7.96 o
 -10   7  15        1.22        6.48      3.73 o
  -9   7  15        0.03       -0.41      3.26 o
  -8   7  15        2.53       -1.32      5.55 o
  -7   7  15        0.84       -3.46      3.46 o
  -6   7  15        0.25       -1.06      2.68 o
  -5   7  15        9.29       15.32      3.41 o
  -4   7  15        2.66        2.21      2.56 o
  -3   7  15        0.76       -1.63      1.63 o
  -2   7  15      116.90      127.95      4.21 o
  -1   7  15       48.55       39.55      2.73 o
   0   7  15        4.47        3.57      2.61 o
   1   7  15        5.21       -1.98      1.98 o
   2   7  15        0.00       -1.93      1.93 o
   3   7  15        4.48        1.81      1.70 o
   4   7  15       16.09       16.47      2.43 o
   5   7  15        0.04       -0.70      2.80 o
   6   7  15        0.01        5.75      4.31 o
   7   7  15        1.52       -0.03      4.35 o
   8   7  15        0.25        1.28      4.83 o
   9   7  15        0.43        2.90      5.29 o
 -10   8  15        1.36        1.91      3.85 o
  -9   8  15        3.30        6.04      6.89 o
  -8   8  15        6.81        4.76      3.56 o
  -7   8  15       15.74       17.93      3.70 o
  -6   8  15        4.02        2.60      3.12 o
  -5   8  15        3.72        7.65      3.24 o
  -4   8  15       32.66       31.76      3.51 o
  -3   8  15        1.78        1.62      2.16 o
  -2   8  15       56.14       52.78      2.98 o
  -1   8  15      452.51      430.71      9.14 o
   0   8  15       11.77       11.46      2.43 o
   1   8  15      231.86      231.25      5.64 o
   2   8  15       31.75       34.61      2.68 o
   3   8  15        0.17       -0.82      1.78 o
   4   8  15       49.64       53.17      3.48 o
   5   8  15        1.32       -0.57      2.86 o
   6   8  15        8.26       13.04      4.81 o
   7   8  15       13.44       16.44      5.29 o
   8   8  15       12.62       17.81      7.47 o
   9   8  15        1.50       -4.10      5.21 o
 -10   9  15        3.47        7.41      5.69 o
  -9   9  15        0.89       -3.28      3.78 o
  -8   9  15        0.09       -3.49      3.49 o
  -7   9  15        1.16        7.44      5.65 o
  -6   9  15        0.96       -3.00      3.00 o
  -5   9  15        0.58        3.19      3.83 o
  -4   9  15       15.25       20.59      3.56 o
  -3   9  15        0.37       -1.23      3.72 o
  -2   9  15        6.24        6.95      2.36 o
  -1   9  15       45.09       51.42      3.22 o
   0   9  15       23.83       17.50      2.66 o
   1   9  15      118.62      115.31      4.39 o
   2   9  15        0.10        0.44      2.23 o
   3   9  15       11.37        3.05      2.88 o
   4   9  15        9.85        9.10      3.43 o
   5   9  15        4.60        0.22      4.60 o
   6   9  15       21.63       27.57      5.76 o
   7   9  15        0.06       -0.22      4.89 o
   8   9  15        1.18        3.07      5.31 o
  -9  10  15        5.72       10.18      4.45 o
  -8  10  15        0.65       -1.72      3.94 o
  -7  10  15        8.26       12.88      4.01 o
  -6  10  15        0.01       -1.26      3.46 o
  -5  10  15       29.55       24.36      3.98 o
  -4  10  15       62.39       60.25      4.83 o
  -3  10  15       50.57       61.54      4.65 o
  -2  10  15        7.77       11.74      3.54 o
  -1  10  15       10.51       11.70      2.75 o
   0  10  15        3.81       -0.31      2.54 o
   1  10  15        6.97        6.50      2.52 o
   2  10  15        0.31       -2.74      2.74 o
   3  10  15       10.13       18.01      3.94 o
   4  10  15       24.78       34.56      7.13 o
   5  10  15        0.05        2.63      5.00 o
   6  10  15        9.87       11.02      9.68 o
   7  10  15        1.73       -7.81     12.22 o
  -8  11  15        3.44        1.72      4.30 o
  -7  11  15        0.01        4.05      4.04 o
  -6  11  15       23.47       33.34      4.51 o
  -5  11  15        4.90        5.40      3.84 o
  -4  11  15       10.31       10.26      7.51 o
  -3  11  15       23.04       24.63      5.40 o
  -2  11  15        6.02        8.46      3.64 o
  -1  11  15        2.44        2.93      2.63 o
   0  11  15        0.06        1.69      2.57 o
   1  11  15        2.05       -1.70      2.94 o
   2  11  15        4.28        3.28      3.02 o
   3  11  15       14.81       14.09      4.07 o
   4  11  15        0.09       -1.81      7.03 o
   5  11  15       15.25       18.08      7.32 o
   6  11  15        5.19       -5.21      5.21 o
   7  11  15        0.01       -5.43      5.43 o
  -7  12  15        2.77       -2.41      3.92 o
  -6  12  15        0.00       -2.81      4.07 o
  -5  12  15        3.82        4.71      4.03 o
  -4  12  15        5.74        5.84      4.01 o
  -3  12  15        0.12        6.66      5.08 o
  -2  12  15        5.87        8.60      4.08 o
  -1  12  15        1.87        4.61      3.60 o
   0  12  15        0.06        3.10      3.28 o
   1  12  15        2.58       10.55      3.44 o
   2  12  15        1.43        0.10      3.70 o
   3  12  15        0.45        2.49      5.77 o
   4  12  15        2.70        6.82      5.77 o
   5  12  15        1.87       12.96      6.78 o
   6  12  15        0.16       -5.23      5.23 o
  -6  13  15       17.97       29.13      5.27 o
  -5  13  15        4.64        2.51      4.14 o
  -4  13  15        5.21        7.20      4.08 o
  -3  13  15       13.04       11.15      7.08 o
  -2  13  15        2.54        4.68      4.92 o
  -1  13  15        0.06       -3.58      3.58 o
   0  13  15        9.84       19.21      4.53 o
   1  13  15        0.91        3.14      3.43 o
   2  13  15        0.02       -3.99      3.99 o
   3  13  15        3.76        1.49      5.53 o
   4  13  15        3.52        4.71      5.90 o
   5  13  15        5.88       12.63      6.33 o
  -5  14  15        0.79       -0.29      4.34 o
  -4  14  15        0.19       -4.11      4.11 o
  -3  14  15        2.14        1.41      5.40 o
  -2  14  15        2.15       -4.86      4.86 o
  -1  14  15        0.09       -0.37      4.82 o
   0  14  15        0.01        8.59      4.47 o
   1  14  15        1.16        1.43      4.34 o
   2  14  15        0.00       -0.27      4.28 o
   3  14  15        0.84        2.84      5.73 o
  -2  15  15        3.57        9.04      8.16 o
  -1  15  15        2.42        6.11      5.80 o
   0  15  15        1.47        2.80      8.70 o
 -12   0  16        0.35       11.33      7.35 o
 -11   0  16        1.99       -2.23      5.97 o
 -10   0  16       65.67       70.92      5.48 o
  -9   0  16      142.11      150.30      7.14 o
  -8   0  16      237.63      215.15      7.89 o
  -7   0  16      247.99      237.94      8.10 o
  -6   0  16      101.23       87.89      4.91 o
  -5   0  16      589.51      605.20     11.87 o
  -4   0  16      799.60      868.45     13.12 o
  -3   0  16       48.17       57.16      2.61 o
  -2   0  16        8.45       13.06      2.03 o
  -1   0  16      628.04      662.20     10.69 o
   0   0  16      697.21      666.22     10.77 o
   1   0  16      303.77      320.00      5.96 o
   2   0  16       85.45       69.60      2.77 o
   3   0  16      385.58      359.04      6.77 o
   4   0  16      343.00      306.14      6.35 o
   5   0  16        1.12       -1.93      1.93 o
   6   0  16        3.00        1.01      3.21 o
   7   0  16       21.18       14.13      5.90 o
   8   0  16        0.04        0.40      5.43 o
   9   0  16        0.22        1.42      6.37 o
  10   0  16        9.92       10.39      7.05 o
 -12   1  16        0.01        1.07      5.82 o
 -11   1  16        0.18        0.79      4.46 o
 -10   1  16        0.11       -2.41      2.82 o
  -9   1  16       15.35       21.07      2.91 o
  -8   1  16        0.59       -2.89      2.89 o
  -7   1  16        0.20       -2.06      2.06 o
  -6   1  16        0.65       -1.73      1.73 o
  -5   1  16        8.53       11.79      1.60 o
  -4   1  16      268.61      262.18      3.98 o
  -3   1  16      201.58      249.48      3.67 o
  -2   1  16      253.11      246.56      3.65 o
  -1   1  16      903.04      899.50      9.55 o
   0   1  16       99.85      111.52      2.27 o
   1   1  16        7.01        1.64      1.39 o
   2   1  16        0.00       -0.96      0.96 o
   3   1  16      306.13      319.51      4.47 o
   4   1  16       12.92        5.68      1.50 o
   5   1  16       12.94       13.70      1.99 o
   6   1  16       26.02       17.45      2.69 o
   7   1  16       13.87        9.84      4.06 o
   8   1  16        0.25       -3.15      4.04 o
   9   1  16        4.96       -1.96      4.31 o
  10   1  16        1.31       -0.22      4.62 o
 -12   2  16        2.95       -2.16      6.37 o
 -11   2  16        0.41        5.06      5.83 o
 -10   2  16       48.08       52.74      3.42 o
  -9   2  16       11.19        7.71      4.25 o
  -8   2  16       69.41       70.55      3.60 o
  -7   2  16      221.21      210.91      5.35 o
  -6   2  16        0.79        2.17      1.96 o
  -5   2  16       22.72       22.53      1.51 o
  -4   2  16      237.58      200.41      3.23 o
  -3   2  16       71.48       59.83      1.60 o
  -2   2  16      165.85      171.93      3.02 o
  -1   2  16        0.20       -0.05      1.67 o
   0   2  16       14.05       15.77      1.09 o
   1   2  16     1712.61     1753.16     20.27 o
   2   2  16      156.35      145.48      3.20 o
   3   2  16        4.21        2.76      1.34 o
   4   2  16      205.26      200.66      3.95 o
   5   2  16       53.39       61.69      3.14 o
   6   2  16       23.75       18.37      2.33 o
   7   2  16        0.03       -2.70      2.70 o
   8   2  16       13.75       15.60      4.66 o
   9   2  16        0.24       -4.12      4.12 o
  10   2  16        1.42       -2.76      4.62 o
 -11   3  16        3.01        1.45      6.44 o
 -10   3  16        0.36       -2.34      2.34 o
  -9   3  16       11.62       10.15      2.93 o
  -8   3  16        1.57        0.53      2.78 o
  -7   3  16       12.92        5.90      2.65 o
  -6   3  16        3.95        7.92      2.66 o
  -5   3  16      250.05      262.57      5.22 o
  -4   3  16      173.05      183.36      4.21 o
  -3   3  16       68.11       58.89      1.55 o
  -2   3  16       41.74       52.61      1.87 o
  -1   3  16        0.83       -1.12      1.12 o
   0   3  16       77.60      102.25      4.43 o
   1   3  16        0.01       -1.77      1.77 o
   2   3  16       17.18       11.06      1.70 o
   3   3  16        2.86       -1.32      1.32 o
   4   3  16       61.85       47.36      2.15 o
   5   3  16       16.43       22.40      2.62 o
   6   3  16      140.55      134.23      5.62 o
   7   3  16        0.10       -2.65      2.65 o
   8   3  16       19.60       13.11      4.75 o
   9   3  16        0.02       -4.24      4.24 o
  10   3  16        0.38       -4.67      4.67 o
 -11   4  16        3.57        1.52      6.51 o
 -10   4  16       22.56       27.24      4.32 o
  -9   4  16        0.58       -2.33      2.33 o
  -8   4  16       11.42       14.37      3.09 o
  -7   4  16       12.61       12.73      2.93 o
  -6   4  16        3.03       -1.06      2.42 o
  -5   4  16       58.57       54.13      2.59 o
  -4   4  16        6.94        8.84      1.45 o
  -3   4  16      142.00      151.44      3.04 o
  -2   4  16       10.15        5.48      1.35 o
  -1   4  16      149.61      135.64      3.36 o
   0   4  16      104.98       94.32      3.60 o
   1   4  16      713.57      675.82      9.05 o
   2   4  16        0.61       -1.81      1.81 o
   3   4  16      122.80      119.62      3.26 o
   4   4  16      263.80      296.40      5.56 o
   5   4  16        0.63       -2.09      2.09 o
   6   4  16       14.43       17.45      3.30 o
   7   4  16        8.03        8.52      3.69 o
   8   4  16        2.40        3.95      5.61 o
   9   4  16        4.10        0.10      4.78 o
  10   4  16        6.22        8.43      5.11 o
 -11   5  16        0.91        1.31      4.39 o
 -10   5  16        1.11       -3.14      3.14 o
  -9   5  16        7.49        3.67      3.83 o
  -8   5  16        6.28        0.99      2.57 o
  -7   5  16        3.54        0.33      3.68 o
  -6   5  16       11.06       10.56      2.75 o
  -5   5  16        0.11       -2.26      2.26 o
  -4   5  16       28.64       20.30      2.31 o
  -3   5  16      735.79      709.76      9.36 o
  -2   5  16       64.48       60.05      2.54 o
  -1   5  16      121.81      134.79      4.14 o
   0   5  16      172.72      170.13      4.63 o
   1   5  16        0.54       -1.85      1.85 o
   2   5  16      106.49      115.22      3.71 o
   3   5  16      139.08      151.67      3.98 o
   4   5  16       84.05       89.20      3.71 o
   5   5  16       11.12       13.58      4.28 o
   6   5  16       56.00       55.91      6.65 o
   7   5  16       10.23        1.58      4.29 o
   8   5  16       32.74       36.01      5.68 o
   9   5  16        4.04        2.90      5.25 o
 -11   6  16        3.53        7.89      5.40 o
 -10   6  16        0.48       -2.08      4.92 o
  -9   6  16        0.70       -2.12      3.16 o
  -8   6  16       12.21       17.84      3.60 o
  -7   6  16       25.18       34.56      3.81 o
  -6   6  16        0.40       -0.55      2.31 o
  -5   6  16        7.10       10.46      2.46 o
  -4   6  16       26.29       21.63      2.88 o
  -3   6  16        0.03        1.97      1.57 o
  -2   6  16        1.74       -0.08      1.78 o
  -1   6  16        1.98        1.21      1.74 o
   0   6  16      173.60      149.90      4.20 o
   1   6  16       21.50       20.05      2.50 o
   2   6  16        0.41       -0.35      1.54 o
   3   6  16       11.59       13.02      1.99 o
   4   6  16        1.31        0.40      2.09 o
   5   6  16       38.04       32.06      3.54 o
   6   6  16       68.15       85.03      4.92 o
   7   6  16       10.31        6.80      5.43 o
   8   6  16        1.30       -0.51      4.77 o
   9   6  16        4.98       16.85      5.65 o
 -10   7  16        0.98        4.81      3.69 o
  -9   7  16       20.59       18.94      4.14 o
  -8   7  16       28.83       27.93      3.96 o
  -7   7  16        5.25        2.55      3.30 o
  -6   7  16        6.04        4.77      2.89 o
  -5   7  16       92.63       79.39      4.63 o
  -4   7  16       14.77       15.59      2.93 o
  -3   7  16      104.04       94.60      3.45 o
  -2   7  16        1.07       -1.97      1.97 o
  -1   7  16       93.47       73.13      3.93 o
   0   7  16       82.33       85.42      3.64 o
   1   7  16        9.52        0.46      2.20 o
   2   7  16       14.07       15.86      2.36 o
   3   7  16       27.52       27.43      2.71 o
   4   7  16        2.76       -2.35      2.35 o
   5   7  16       49.22       56.26      4.26 o
   6   7  16       29.40       45.48      6.52 o
   7   7  16        2.58        5.26      6.79 o
   8   7  16       32.75       44.69      8.08 o
   9   7  16       11.27       14.61      5.59 o
 -10   8  16        8.76        3.14      4.15 o
  -9   8  16        0.82       -3.52      3.52 o
  -8   8  16        1.51        3.34      3.95 o
  -7   8  16        9.46        3.24      3.52 o
  -6   8  16       17.96       12.46      3.46 o
  -5   8  16        0.00        3.03      3.70 o
  -4   8  16        0.08        1.10      2.87 o
  -3   8  16        1.87       -1.53      2.28 o
  -2   8  16       10.04       12.59      2.33 o
  -1   8  16        3.30        2.53      2.73 o
   0   8  16        0.28       -1.35      2.19 o
   1   8  16       38.21       38.83      2.97 o
   2   8  16       22.86       18.36      2.65 o
   3   8  16       38.75       44.52      3.54 o
   4   8  16        8.92        7.79      2.79 o
   5   8  16       14.06        7.47      4.61 o
   6   8  16        1.62        7.82      7.27 o
   7   8  16        3.62        5.88      5.31 o
   8   8  16        0.00        2.61      5.37 o
  -9   9  16        1.26       -3.75      3.75 o
  -8   9  16        0.00       -3.04      3.68 o
  -7   9  16        6.29        2.96      3.67 o
  -6   9  16       37.95       56.73      4.77 o
  -5   9  16       28.84       38.76      4.80 o
  -4   9  16       34.34       36.79      4.04 o
  -3   9  16       66.13       74.02      4.75 o
  -2   9  16       16.98       18.30      2.65 o
  -1   9  16       29.48       31.19      3.13 o
   0   9  16       13.54       14.02      2.58 o
   1   9  16        0.42       -2.22      3.79 o
   2   9  16        0.42        0.74      2.70 o
   3   9  16        2.09        0.87      3.33 o
   4   9  16       11.84        3.48      3.56 o
   5   9  16       10.84        9.53      7.79 o
   6   9  16        3.35       10.27      5.33 o
   7   9  16        0.38       -0.48      5.07 o
   8   9  16        6.01        8.84      5.48 o
  -9  10  16        5.15        4.39      4.28 o
  -8  10  16        3.55        2.38      5.38 o
  -7  10  16       23.37       33.97      4.75 o
  -6  10  16        0.50        0.44      3.65 o
  -5  10  16       21.20       26.21      4.04 o
  -4  10  16        5.60       15.50      4.60 o
  -3  10  16        2.98       10.54      4.56 o
  -2  10  16        0.01        3.62      3.64 o
  -1  10  16        0.09       -2.30      2.30 o
   0  10  16        2.26        0.29      2.42 o
   1  10  16        9.67        6.19      3.04 o
   2  10  16        0.00        1.88      3.40 o
   3  10  16       17.61        4.75      3.88 o
   4  10  16       11.24       13.79      5.29 o
   5  10  16        0.69       -2.47      8.16 o
   6  10  16       17.54       28.39      9.00 o
   7  10  16        0.47       -2.82      5.12 o
  -8  11  16        0.06       -2.93      4.09 o
  -7  11  16        1.55       -3.90      4.04 o
  -6  11  16        4.91        0.40      3.99 o
  -5  11  16        1.42        2.83      3.64 o
  -4  11  16        1.48        0.79      3.40 o
  -3  11  16       18.46       24.05      5.36 o
  -2  11  16        6.13        5.55      3.84 o
  -1  11  16       22.54       34.40      4.33 o
   0  11  16       33.09       43.37      4.05 o
   1  11  16        1.73        2.46      3.13 o
   2  11  16        8.62        5.54      3.34 o
   3  11  16        0.45       -0.95      3.66 o
   4  11  16        1.06        3.69      5.34 o
   5  11  16        3.63        1.21      5.49 o
   6  11  16        2.75       -3.31      5.18 o
  -7  12  16        5.10        3.08      4.23 o
  -6  12  16        4.18       -2.70      4.14 o
  -5  12  16        8.12        4.47      4.06 o
  -4  12  16        0.04       -2.26      3.64 o
  -3  12  16        1.93        6.02      4.93 o
  -2  12  16       14.03       14.49      4.35 o
  -1  12  16       15.15       11.81      4.16 o
   0  12  16        4.96        5.18      3.24 o
   1  12  16       20.80       22.62      3.69 o
   2  12  16        2.42       -2.53      4.55 o
   3  12  16        2.28        6.87      4.20 o
   4  12  16       10.68        7.30      5.70 o
   5  12  16        0.00       -1.96      5.58 o
  -6  13  16        3.87        8.74      4.70 o
  -5  13  16        1.87        4.25      4.42 o
  -4  13  16        0.00        0.01      4.03 o
  -3  13  16        6.61        9.10      5.60 o
  -2  13  16        1.26       -2.12      5.14 o
  -1  13  16        0.56        2.99      4.21 o
   0  13  16        0.52        5.74      4.11 o
   1  13  16        4.40        4.16      4.09 o
   2  13  16        0.00       -3.07      4.11 o
   3  13  16        0.02       -3.50      5.41 o
   4  13  16        1.93        0.90      5.68 o
  -4  14  16        0.59        1.91      4.27 o
  -3  14  16        0.02       -5.16      5.16 o
  -2  14  16        4.33        0.44      7.97 o
  -1  14  16        0.06        4.21      4.26 o
   0  14  16        1.28        6.16      4.50 o
   1  14  16        3.84        9.15      5.42 o
   2  14  16        1.82        0.78      4.46 o
 -11   1  17       16.30       11.30      4.64 o
 -10   1  17        1.42        5.38      2.62 o
  -9   1  17      146.56      150.10      7.83 o
  -8   1  17        0.38       -2.93      2.93 o
  -7   1  17      145.42      140.54      4.46 o
  -6   1  17       43.85       38.88      3.19 o
  -5   1  17      382.98      350.24      5.56 o
  -4   1  17      377.26      368.72      4.91 o
  -3   1  17     1039.14      954.81     10.12 o
  -2   1  17      254.39      226.61      4.92 o
  -1   1  17      216.43      212.89      3.67 o
   0   1  17     2194.61     1940.08     20.14 o
   1   1  17      423.44      413.75      5.22 o
   2   1  17      731.52      666.05      7.58 o
   3   1  17      151.97      160.18      3.10 o
   4   1  17        1.33       -0.58      1.47 o
   5   1  17        1.27        0.35      1.90 o
   6   1  17       76.00       91.97      4.62 o
   7   1  17        3.69        3.46      4.03 o
   8   1  17       10.02        9.21      4.64 o
   9   1  17       12.10        8.82      4.97 o
  10   1  17        0.07       -1.99      5.13 o
 -11   2  17        3.17       -6.34      6.34 o
 -10   2  17        1.79        1.73      2.72 o
  -9   2  17        0.04       -2.99      2.99 o
  -8   2  17        0.44       -2.29      2.29 o
  -7   2  17       10.17        9.46      2.33 o
  -6   2  17       15.82       19.38      2.31 o
  -5   2  17      218.21      212.70      4.19 o
  -4   2  17       80.44       72.32      2.31 o
  -3   2  17       44.33       42.76      2.13 o
  -2   2  17      410.80      402.89      5.22 o
  -1   2  17      183.08      198.14      3.86 o
   0   2  17      215.60      196.64      3.24 o
   1   2  17      169.81      168.25      7.74 o
   2   2  17       28.03       31.24      1.92 o
   3   2  17        5.28       12.13      1.59 o
   4   2  17      232.43      240.83      4.49 o
   5   2  17      147.71      173.50      4.57 o
   6   2  17       33.13       24.82      3.16 o
   7   2  17       35.84       41.52      3.83 o
   8   2  17       14.36       15.08      7.60 o
   9   2  17        1.78       -0.75      4.72 o
  10   2  17        0.21       -4.76      4.76 o
 -11   3  17       11.41        4.79      7.08 o
 -10   3  17        4.04       -1.08      2.48 o
  -9   3  17       20.06       17.39      3.23 o
  -8   3  17       24.51       25.46      3.31 o
  -7   3  17       94.15       89.36      4.63 o
  -6   3  17      113.20      118.59      6.47 o
  -5   3  17        0.02        1.71      1.69 o
  -4   3  17        2.54        5.73      1.64 o
  -3   3  17        0.17       -0.88      0.88 o
  -2   3  17       13.91       12.87      1.52 o
  -1   3  17        5.38        4.24      1.43 o
   0   3  17      447.21      398.25      6.12 o
   1   3  17      235.77      242.18      5.46 o
   2   3  17       62.76       63.34      3.10 o
   3   3  17       42.73       36.54      2.24 o
   4   3  17       39.39       48.47      2.23 o
   5   3  17       91.78       96.38      3.83 o
   6   3  17       38.41       43.37      4.85 o
   7   3  17       16.01       17.31      3.43 o
   8   3  17       46.22       53.95      5.92 o
   9   3  17        1.38       -3.15      4.73 o
  10   3  17        0.49        3.49      5.14 o
 -11   4  17        0.25       -1.54      9.46 o
 -10   4  17       10.37       11.63      3.48 o
  -9   4  17        0.61        0.55      3.19 o
  -8   4  17       48.58       57.02      4.15 o
  -7   4  17       29.36       36.97      3.53 o
  -6   4  17       45.27       42.82      3.52 o
  -5   4  17      169.45      174.60      5.08 o
  -4   4  17      369.86      356.50      5.78 o
  -3   4  17       42.78       31.07      1.84 o
  -2   4  17       16.78        8.86      1.69 o
  -1   4  17      163.88      177.98      3.96 o
   0   4  17        7.93        3.78      1.95 o
   1   4  17      391.33      359.81      6.86 o
   2   4  17       56.27       42.87      2.83 o
   3   4  17       27.51       28.01      2.07 o
   4   4  17      131.48      142.58      3.66 o
   5   4  17       24.99       19.14      3.20 o
   6   4  17      154.48      155.64      6.11 o
   7   4  17       87.16       97.31      7.04 o
   8   4  17        0.04       -4.53      4.53 o
   9   4  17        5.72        5.40      5.07 o
 -11   5  17        2.14        4.19      4.68 o
 -10   5  17        2.21       -0.66      3.45 o
  -9   5  17        1.70        1.28      3.23 o
  -8   5  17       27.53       31.11      4.38 o
  -7   5  17        5.36       -0.19      2.44 o
  -6   5  17       28.98       23.32      3.19 o
  -5   5  17       11.47        7.27      2.65 o
  -4   5  17        1.54        2.48      2.03 o
  -3   5  17       32.85       23.50      2.39 o
  -2   5  17       40.30       39.01      2.24 o
  -1   5  17      164.26      190.63      4.86 o
   0   5  17       37.87       24.51      2.32 o
   1   5  17      212.17      210.94      4.70 o
   2   5  17        4.75        4.51      1.88 o
   3   5  17       12.44       15.41      2.02 o
   4   5  17       34.45       31.71      2.35 o
   5   5  17       22.64       17.71      3.24 o
   6   5  17        6.01        2.36      3.01 o
   7   5  17        7.31        7.87      4.79 o
   8   5  17        0.72        0.79      4.91 o
   9   5  17        1.19       -2.40      5.30 o
 -11   6  17        6.18       10.72      7.45 o
 -10   6  17       11.72       10.82      3.80 o
  -9   6  17        0.37       -1.27      3.36 o
  -8   6  17       26.47       25.11      3.84 o
  -7   6  17       91.67      118.23      5.71 o
  -6   6  17       19.76       26.19      2.98 o
  -5   6  17        3.92        4.60      2.29 o
  -4   6  17      140.36      160.89      5.06 o
  -3   6  17      151.71      122.03      3.65 o
  -2   6  17       15.20        9.56      1.84 o
  -1   6  17      139.27      109.50      3.64 o
   0   6  17       19.79       17.93      2.27 o
   1   6  17       68.92       65.28      3.32 o
   2   6  17        1.90        0.80      2.12 o
   3   6  17        7.26        1.28      1.81 o
   4   6  17       78.64       65.65      3.70 o
   5   6  17        1.67       -3.06      3.06 o
   6   6  17       17.73       15.19      4.84 o
   7   6  17       26.07       33.94      8.08 o
   8   6  17        7.82        4.39      5.41 o
   9   6  17       19.63       23.77      6.10 o
 -10   7  17        0.01        2.51      3.82 o
  -9   7  17       14.82       21.92      4.20 o
  -8   7  17        5.44       12.75      3.69 o
  -7   7  17        1.51        0.30      3.59 o
  -6   7  17       20.32       22.91      3.71 o
  -5   7  17       12.83       17.07      3.38 o
  -4   7  17        1.58        6.14      2.83 o
  -3   7  17        9.14        5.15      1.92 o
  -2   7  17       26.42       29.38      2.61 o
  -1   7  17        0.52       -1.90      1.90 o
   0   7  17       65.97       56.36      3.19 o
   1   7  17       31.26       24.68      2.64 o
   2   7  17        6.24        0.31      2.16 o
   3   7  17        0.63       -2.13      2.13 o
   4   7  17        3.88        1.48      2.54 o
   5   7  17        0.96       -1.20      2.93 o
   6   7  17        4.24        6.82      5.90 o
   7   7  17        7.92        8.17      5.11 o
   8   7  17        0.16        0.23      5.60 o
 -10   8  17        0.00        0.30      3.94 o
  -9   8  17        0.11        5.09      4.01 o
  -8   8  17        3.03        1.62      3.70 o
  -7   8  17       11.26        5.40      3.89 o
  -6   8  17        0.15       -3.73      5.21 o
  -5   8  17      126.44      117.22      5.83 o
  -4   8  17       16.00       16.67      3.32 o
  -3   8  17        1.91       -2.23      2.23 o
  -2   8  17       17.91       20.29      2.52 o
  -1   8  17        0.02       -2.15      2.15 o
   0   8  17       43.33       39.78      3.01 o
   1   8  17        0.46        1.07      2.36 o
   2   8  17        4.00        1.09      2.26 o
   3   8  17        0.13       -2.27      2.66 o
   4   8  17        0.02       -2.48      2.48 o
   5   8  17        5.26        8.87      4.82 o
   6   8  17        9.26       26.17      5.72 o
   7   8  17        0.42        3.33      5.16 o
   8   8  17        0.00       -5.06      5.06 o
  -9   9  17        2.26       -0.99      4.06 o
  -8   9  17        0.58       -3.59      3.59 o
  -7   9  17        4.94       -1.12      3.61 o
  -6   9  17        3.86        9.92      3.58 o
  -5   9  17       10.97        5.12      3.33 o
  -4   9  17        2.51        5.79      5.04 o
  -3   9  17        3.77       -2.78      3.15 o
  -2   9  17        0.82       -2.18      3.15 o
  -1   9  17       22.56       21.48      2.74 o
   0   9  17       28.63       35.13      3.03 o
   1   9  17        0.10       -2.28      2.28 o
   2   9  17       36.09       36.01      3.62 o
   3   9  17        0.44       -1.90      3.29 o
   4   9  17        0.61       -1.34      4.34 o
   5   9  17        0.03       -1.01      4.89 o
   6   9  17        0.55       -1.15      5.09 o
   7   9  17        1.69        4.66      5.48 o
  -8  10  17        1.93       -2.73      4.15 o
  -7  10  17        7.30       14.56      4.33 o
  -6  10  17       16.81       20.33      4.20 o
  -5  10  17        6.08        6.01      3.59 o
  -4  10  17        0.44        1.22      3.67 o
  -3  10  17       23.05       20.59      5.13 o
  -2  10  17       26.41       27.44      4.23 o
  -1  10  17        7.97        4.51      3.20 o
   0  10  17        8.30        6.71      2.70 o
   1  10  17        0.03       -2.83      2.83 o
   2  10  17        4.33        2.28      3.72 o
   3  10  17        2.49        2.25      3.71 o
   4  10  17        9.29       15.77      5.48 o
   5  10  17        0.03        0.83      6.22 o
   6  10  17        0.01       -5.03      5.03 o
   7  10  17        1.60       -1.88      5.32 o
  -8  11  17        0.01       -4.14      4.14 o
  -7  11  17        3.22       -2.47      4.17 o
  -6  11  17        0.03       -3.62      3.62 o
  -5  11  17        7.08        7.90      3.90 o
  -4  11  17        4.30       -1.66      3.35 o
  -3  11  17        5.75        5.49      4.58 o
  -2  11  17        4.23        0.92      3.83 o
  -1  11  17       26.08       39.34      4.60 o
   0  11  17       10.45       11.82      3.45 o
   1  11  17        0.04       -1.09      3.16 o
   2  11  17        4.03        8.87      3.80 o
   3  11  17        2.29        0.98      3.88 o
   4  11  17        5.99        9.27      7.25 o
   5  11  17        0.88        3.43      5.56 o
   6  11  17        0.00       -0.51      5.58 o
  -7  12  17        0.03       -4.36      4.36 o
  -6  12  17        3.21       -2.58      4.14 o
  -5  12  17        0.07       -2.62      5.46 o
  -4  12  17        2.59        1.77      3.88 o
  -3  12  17        1.06       -7.05      7.05 o
  -2  12  17        0.09        4.52      5.11 o
  -1  12  17        0.09        6.55      3.93 o
   0  12  17        2.29        1.65      3.27 o
   1  12  17        1.61        5.12      3.56 o
   2  12  17        0.09        4.12      4.12 o
   3  12  17        0.22       -1.03      5.25 o
   4  12  17        2.05        6.21      5.83 o
   5  12  17        1.51       -1.21      5.59 o
  -5  13  17        3.46        0.57      4.20 o
  -4  13  17        0.40       -3.79      3.79 o
  -3  13  17        1.15       10.93      5.38 o
  -2  13  17        0.14       -2.56      5.10 o
  -1  13  17        0.69        2.81      4.19 o
   0  13  17        2.97        9.59      4.44 o
   1  13  17        1.36       -3.38      4.19 o
   2  13  17        2.84        1.98      4.29 o
   3  13  17        0.05       -3.58      5.49 o
   4  13  17        0.07       -3.36      5.97 o
  -3  14  17        0.32       -2.15      5.59 o
  -2  14  17        0.16       -0.85      5.65 o
  -1  14  17        0.02        0.17     11.94 o
   0  14  17        0.41       -1.43      5.23 o
   1  14  17        0.23       -3.52      5.18 o
   2  14  17        0.40       -1.85      4.52 o
 -11   0  18        6.97       -3.07      6.44 o
 -10   0  18        0.15        4.60      3.69 o
  -9   0  18      121.03      130.21      7.08 o
  -8   0  18      112.92      133.64      6.66 o
  -7   0  18        0.03       -2.83      2.83 o
  -6   0  18       69.98       73.38      4.96 o
  -5   0  18      153.41      125.15      4.56 o
  -4   0  18        0.09       -1.80      1.80 o
  -3   0  18      359.96      310.00      6.19 o
  -2   0  18      764.86      747.51     13.50 o
  -1   0  18      302.44      364.12      8.46 o
   0   0  18       20.61       20.25      2.80 o
   1   0  18      568.43      628.48     10.25 o
   2   0  18      250.48      261.40      5.65 o
   3   0  18      316.47      329.42      6.70 o
   4   0  18        1.51       -1.72      2.15 o
   5   0  18       11.55        5.81      2.21 o
   6   0  18      128.29      134.57     10.96 o
   7   0  18       26.43       16.52      6.68 o
   8   0  18        0.18       -5.87      5.87 o
   9   0  18        8.42       18.07      7.35 o
  10   0  18        0.37       -4.89      6.95 o
 -11   1  18        2.11       -2.94      4.18 o
 -10   1  18        3.49        0.91      2.50 o
  -9   1  18        1.99        2.87      2.62 o
  -8   1  18       13.99       17.16      2.69 o
  -7   1  18       52.35       53.93      3.78 o
  -6   1  18       38.43       40.78      2.68 o
  -5   1  18       98.69       91.14      2.89 o
  -4   1  18      266.16      240.58      4.45 o
  -3   1  18       25.13       25.95      2.41 o
  -2   1  18      358.75      317.39      5.19 o
  -1   1  18      353.80      366.29      6.65 o
   0   1  18       73.86      126.33      4.23 o
   1   1  18        1.41        3.04      1.15 o
   2   1  18      137.13      156.69      3.07 o
   3   1  18       32.19       33.98      1.86 o
   4   1  18      138.12      138.71      3.44 o
   5   1  18      120.97      117.69      3.89 o
   6   1  18       14.77       17.56      4.46 o
   7   1  18        2.17        2.17      4.43 o
   8   1  18        0.00        2.87      5.99 o
   9   1  18        0.51        0.26      5.01 o
  10   1  18        0.11       -0.58      5.09 o
 -11   2  18       33.42       39.52      8.40 o
 -10   2  18        3.81       -0.63      3.02 o
  -9   2  18        9.99        5.03      2.56 o
  -8   2  18       46.89       46.65      3.20 o
  -7   2  18        4.39        5.82      2.21 o
  -6   2  18       42.72       44.67      2.79 o
  -5   2  18       27.35       30.12      2.50 o
  -4   2  18      518.63      500.28      8.08 o
  -3   2  18       53.37       41.29      1.57 o
  -2   2  18      167.75      157.62      3.59 o
  -1   2  18       96.29      123.67      3.12 o
   0   2  18       68.75       49.28      2.75 o
   1   2  18       72.59       68.69      3.18 o
   2   2  18      320.35      290.94      4.92 o
   3   2  18       18.85       20.84      2.00 o
   4   2  18        7.96        7.92      1.69 o
   5   2  18        1.44       -1.63      1.88 o
   6   2  18        8.84        9.21      2.79 o
   7   2  18       28.36       33.42      3.89 o
   8   2  18        0.48       -4.08      4.30 o
   9   2  18       10.15        5.82      4.96 o
 -11   3  18        0.46       -3.20      6.37 o
 -10   3  18        1.51        5.80      3.10 o
  -9   3  18       14.15       14.97      5.22 o
  -8   3  18       23.51       22.10      3.35 o
  -7   3  18       23.17       24.94      3.94 o
  -6   3  18        0.24        1.56      2.68 o
  -5   3  18      198.10      173.57      4.99 o
  -4   3  18      781.16      729.54     12.05 o
  -3   3  18       43.82       37.18      2.07 o
  -2   3  18      645.16      525.83      7.54 o
  -1   3  18      596.04      532.40      9.17 o
   0   3  18        0.13       -1.30      1.30 o
   1   3  18      107.37       87.08      3.65 o
   2   3  18      629.03      590.58      8.45 o
   3   3  18       12.83       12.27      2.29 o
   4   3  18      165.30      172.60      3.68 o
   5   3  18      209.94      218.14      6.85 o
   6   3  18       25.03       22.40      3.25 o
   7   3  18       20.22       19.35      3.43 o
   8   3  18       16.21       12.41      5.10 o
   9   3  18        3.01        5.34      5.19 o
 -11   4  18        8.43        6.67      4.48 o
 -10   4  18        0.84        1.23      3.34 o
  -9   4  18        3.28       -1.17      2.54 o
  -8   4  18       28.63       33.75      3.71 o
  -7   4  18       91.21       88.57      4.88 o
  -6   4  18       24.62       36.88      3.53 o
  -5   4  18       22.36       24.36      3.04 o
  -4   4  18       51.88       51.99      3.12 o
  -3   4  18        4.88        5.23      1.68 o
  -2   4  18       17.17       19.88      1.89 o
  -1   4  18       39.28       40.41      2.15 o
   0   4  18       26.11       24.36      2.37 o
   1   4  18        6.06        3.43      2.07 o
   2   4  18        5.44        2.52      2.00 o
   3   4  18        1.30        0.70      1.65 o
   4   4  18        5.58        7.30      1.79 o
   5   4  18        0.20       -2.55      2.62 o
   6   4  18        4.22        2.35      3.50 o
   7   4  18        0.00       -2.10      4.32 o
   8   4  18        0.15       -4.70      4.70 o
   9   4  18        8.58        8.70      5.25 o
 -11   5  18        0.18        2.60      4.61 o
 -10   5  18       11.52       15.52      3.72 o
  -9   5  18       71.08       83.47      5.21 o
  -8   5  18       63.22       70.95      4.25 o
  -7   5  18       11.94       16.79      3.47 o
  -6   5  18       78.65       78.32      5.28 o
  -5   5  18       23.43       23.59      3.07 o
  -4   5  18      192.40      168.88      5.86 o
  -3   5  18       10.83        4.16      1.82 o
  -2   5  18      633.60      591.93      8.51 o
  -1   5  18       99.07       91.90      3.14 o
   0   5  18       86.14       89.37      3.73 o
   1   5  18       71.56       59.54      3.27 o
   2   5  18       88.79       77.31      3.26 o
   3   5  18       40.10       41.62      2.36 o
   4   5  18       12.82        8.53      2.52 o
   5   5  18       59.93       61.13      4.31 o
   6   5  18        6.08        7.55      3.23 o
   7   5  18        5.23        7.53      4.72 o
   8   5  18        0.94       -4.43      6.24 o
   9   5  18        4.48        7.14      5.83 o
 -10   6  18        3.10       -2.54      3.59 o
  -9   6  18        2.96        3.04      3.61 o
  -8   6  18        7.57       11.13      3.68 o
  -7   6  18       44.72       44.99      3.62 o
  -6   6  18       20.81       18.75      2.99 o
  -5   6  18        6.56        4.62      2.59 o
  -4   6  18        0.83        1.10      2.23 o
  -3   6  18        1.17       -1.41      1.65 o
  -2   6  18        0.62       -1.51      1.51 o
  -1   6  18        1.67       -1.72      1.72 o
   0   6  18        0.14       -1.80      1.80 o
   1   6  18        0.15       -1.91      1.91 o
   2   6  18       43.06       48.93      3.04 o
   3   6  18        0.24       -0.86      1.80 o
   4   6  18        3.46        0.03      2.43 o
   5   6  18        3.94        0.25      2.88 o
   6   6  18        0.10       -0.57      4.54 o
   7   6  18        0.06        4.80      5.04 o
   8   6  18        4.05       -3.72      5.14 o
   9   6  18        2.15        2.68      5.52 o
 -10   7  18        1.61        3.85      3.96 o
  -9   7  18       24.80       32.64      7.94 o
  -8   7  18        8.30        8.01      3.63 o
  -7   7  18       52.70       61.33      4.77 o
  -6   7  18       65.99       85.53      5.07 o
  -5   7  18        2.06        3.10      3.04 o
  -4   7  18       92.24       90.84      4.93 o
  -3   7  18        8.55        5.78      2.11 o
  -2   7  18       15.22        9.63      2.15 o
  -1   7  18        3.79       -0.16      2.14 o
   0   7  18       60.74       62.42      3.33 o
   1   7  18       53.89       58.13      3.28 o
   2   7  18        0.02       -2.14      2.14 o
   3   7  18        5.12       -0.48      2.15 o
   4   7  18        1.16       -1.27      2.46 o
   5   7  18        6.30        1.19      4.47 o
   6   7  18        2.69       -0.39      4.76 o
   7   7  18       16.14       19.14      5.71 o
   8   7  18        1.56       -6.08      6.96 o
  -9   8  18       19.55       25.27      4.42 o
  -8   8  18       35.11       39.63      4.59 o
  -7   8  18        3.60       12.17      3.65 o
  -6   8  18        1.39       -0.41      3.36 o
  -5   8  18        9.74        7.82      3.37 o
  -4   8  18       26.99       24.54      3.60 o
  -3   8  18        5.10       -2.49      2.49 o
  -2   8  18       19.30       14.44      2.56 o
  -1   8  18       39.55       43.43      3.18 o
   0   8  18       33.67       28.84      2.87 o
   1   8  18        0.20       -2.26      2.26 o
   2   8  18        2.92       -2.26      2.94 o
   3   8  18        0.31       -2.55      2.55 o
   4   8  18       13.09       11.94      4.79 o
   5   8  18        2.13       -3.02      4.79 o
   6   8  18        0.01        1.21      5.10 o
   7   8  18        0.26        0.65      6.79 o
   8   8  18        2.08        1.93      5.70 o
  -9   9  18        1.70        0.02      4.16 o
  -8   9  18        4.42        6.70      4.15 o
  -7   9  18        3.63        0.09      3.82 o
  -6   9  18       10.07        9.45      4.20 o
  -5   9  18        8.14        1.86      3.35 o
  -4   9  18        1.23       -1.69      3.06 o
  -3   9  18        1.21       -3.00      3.01 o
  -2   9  18        5.44       -3.27      3.27 o
  -1   9  18        0.28       -2.21      2.21 o
   0   9  18        3.27        1.08      2.41 o
   1   9  18        1.61       -2.29      2.29 o
   2   9  18        0.08       -1.48      2.85 o
   3   9  18        9.02        4.66      3.47 o
   4   9  18        1.07       -2.12      4.63 o
   5   9  18        5.36        6.35      5.29 o
   6   9  18        3.15        0.26      9.91 o
   7   9  18        0.01        0.57      5.35 o
  -8  10  18        8.72       10.48      4.44 o
  -7  10  18        3.24       -0.93      3.96 o
  -6  10  18        3.82        0.45      3.78 o
  -5  10  18        0.24       -3.09      3.09 o
  -4  10  18        4.45       -1.35      3.37 o
  -3  10  18        0.06       -3.27      3.51 o
  -2  10  18       17.08       12.56      3.98 o
  -1  10  18        3.38        4.47      3.17 o
   0  10  18        0.01       -2.51      2.51 o
   1  10  18        5.49        3.56      3.12 o
   2  10  18        0.22        2.15      3.02 o
   3  10  18        8.34       11.50      3.98 o
   4  10  18        0.38       -4.90      4.90 o
   5  10  18        0.04       -5.33      5.33 o
   6  10  18        0.83       -5.19      5.19 o
  -7  11  18        2.63       -4.14      4.91 o
  -6  11  18        0.04       -2.42      3.95 o
  -5  11  18        0.31       -0.98      3.72 o
  -4  11  18        0.64       -2.85      3.44 o
  -3  11  18        0.85       -3.56      4.30 o
  -2  11  18        0.23       -3.71      3.71 o
  -1  11  18        4.36        4.43      3.96 o
   0  11  18        0.03       -3.04      3.04 o
   1  11  18        3.60        0.72      3.24 o
   2  11  18        0.16       -0.19      3.89 o
   3  11  18        1.10        4.63      4.06 o
   4  11  18        2.99        3.83      7.94 o
   5  11  18        0.70       -0.84      5.52 o
   6  11  18        0.01       -5.20      8.36 o
  -6  12  18        0.56       -1.91      4.18 o
  -5  12  18        0.46       -3.88      3.88 o
  -4  12  18        0.00       -0.81      3.88 o
  -3  12  18        0.04       -2.28      5.13 o
  -2  12  18        8.30        6.14      5.32 o
  -1  12  18        0.84        1.14      4.15 o
   0  12  18        6.06        5.78      4.88 o
   1  12  18        1.16       -2.58      3.47 o
   2  12  18        2.64        0.15      4.14 o
   3  12  18        2.80       -4.10      5.08 o
   4  12  18        5.67        7.36      5.89 o
   5  12  18        1.04       14.13      9.34 o
  -5  13  18        0.62       -0.99      4.26 o
  -4  13  18        0.34        2.51      4.11 o
  -3  13  18        0.21       -1.30      5.18 o
  -2  13  18        1.06       -2.57      8.31 o
  -1  13  18        0.09       -0.88      4.91 o
   0  13  18        0.84        3.37      4.34 o
   1  13  18        0.00       -1.29      4.35 o
   2  13  18        1.47        1.62      4.51 o
   3  13  18        0.02       -5.39      5.39 o
  -2  14  18        0.03       -5.17      8.04 o
  -1  14  18        0.01       -2.26      5.59 o
   0  14  18        5.90        9.05      4.76 o
   1  14  18        1.53        3.49     10.86 o
 -11   1  19        0.20        0.04      4.41 o
 -10   1  19        8.63       10.53      2.84 o
  -9   1  19       34.54       41.57      3.29 o
  -8   1  19        0.47       -0.89      2.25 o
  -7   1  19        1.02       -2.05      2.05 o
  -6   1  19        2.67        3.40      1.91 o
  -5   1  19       36.36       42.60      2.59 o
  -4   1  19       23.76       36.88      3.67 o
  -3   1  19        3.27        1.18      1.56 o
  -2   1  19       38.47       33.98      2.38 o
  -1   1  19      136.02      122.70      3.84 o
   0   1  19      343.56      316.97      4.80 o
   1   1  19      126.19      116.15      2.58 o
   2   1  19       33.40       35.48      1.69 o
   3   1  19      165.08      150.93      3.11 o
   4   1  19        0.36        1.79      1.52 o
   5   1  19       14.44        7.66      2.54 o
   6   1  19        0.49       -1.29      2.59 o
   7   1  19       36.08       42.85      5.60 o
   8   1  19       15.70       17.98      5.29 o
   9   1  19        0.07        4.64      5.24 o
 -11   2  19        0.61        4.25      6.81 o
 -10   2  19        4.09       -1.20      3.06 o
  -9   2  19        8.84        6.53      3.02 o
  -8   2  19        4.76        3.31      2.76 o
  -7   2  19       20.23       15.18      2.86 o
  -6   2  19       19.09       19.55      2.84 o
  -5   2  19        5.50        8.48      2.40 o
  -4   2  19       96.15      100.49      5.03 o
  -3   2  19       30.20       41.14      2.60 o
  -2   2  19       57.02       47.44      2.24 o
  -1   2  19      159.27      161.97      4.38 o
   0   2  19        0.08       -1.50      1.90 o
   1   2  19       40.82       43.36      2.75 o
   2   2  19      183.22      173.51      3.72 o
   3   2  19      148.69      114.32      3.31 o
   4   2  19        0.37       -0.71      1.56 o
   5   2  19        9.87        1.32      2.68 o
   6   2  19       66.67       64.42      4.24 o
   7   2  19       16.34       22.90      3.34 o
   8   2  19        1.46       -2.43      4.65 o
   9   2  19        0.23       -4.63      4.88 o
 -11   3  19       12.30       15.16      4.82 o
 -10   3  19       30.11       29.26      3.85 o
  -9   3  19        1.60        4.23      4.41 o
  -8   3  19        6.52        7.68      3.00 o
  -7   3  19       61.58       71.73      4.40 o
  -6   3  19        0.39        1.10      2.71 o
  -5   3  19        9.33       17.01      3.49 o
  -4   3  19      134.05      135.54      5.16 o
  -3   3  19       52.79       51.40      2.39 o
  -2   3  19       14.49       18.11      1.82 o
  -1   3  19      174.93      172.67      3.79 o
   0   3  19       78.50       84.49      3.47 o
   1   3  19       37.56       36.89      2.68 o
   2   3  19       26.32       39.50      2.33 o
   3   3  19      194.04      195.34      4.49 o
   4   3  19       18.60       18.78      2.55 o
   5   3  19        1.54        3.89      2.56 o
   6   3  19        0.23       -3.30      3.30 o
   7   3  19        0.65       -4.22      4.22 o
   8   3  19        2.29        0.12      4.73 o
   9   3  19        2.82       -4.73      4.73 o
 -11   4  19        1.33        6.31      4.58 o
 -10   4  19        0.93       -0.46      3.32 o
  -9   4  19        4.78        1.37      2.95 o
  -8   4  19        0.04       -0.83      2.99 o
  -7   4  19       44.17       42.71      3.82 o
  -6   4  19      270.15      297.60      8.20 o
  -5   4  19        9.71       17.71      2.92 o
  -4   4  19        1.10        0.23      2.33 o
  -3   4  19      420.05      445.82      6.95 o
  -2   4  19        1.43       -1.53      1.53 o
  -1   4  19        0.00       -1.45      1.45 o
   0   4  19        0.98       -1.86      1.86 o
   1   4  19      525.21      494.90      8.71 o
   2   4  19       25.97       16.87      2.63 o
   3   4  19       82.79       75.14      2.89 o
   4   4  19       43.93       57.47      3.09 o
   5   4  19        4.15        3.91      2.70 o
   6   4  19        0.14       -1.94      2.88 o
   7   4  19        0.99       -2.42      4.58 o
   8   4  19        2.22        0.56      5.01 o
   9   4  19        0.23       -4.82      4.82 o
 -10   5  19        1.65        0.68      3.51 o
  -9   5  19        2.77        9.68      3.70 o
  -8   5  19        0.01        6.32      2.88 o
  -7   5  19       50.33       46.01      4.15 o
  -6   5  19       30.72       24.01      3.51 o
  -5   5  19        4.20       -1.99      2.53 o
  -4   5  19       25.84       14.49      2.81 o
  -3   5  19       57.26       50.52      2.72 o
  -2   5  19       94.86       91.39      3.25 o
  -1   5  19       89.03       83.32      3.05 o
   0   5  19      138.65      147.00      4.58 o
   1   5  19        0.81        2.36      2.06 o
   2   5  19       39.92       43.62      2.76 o
   3   5  19        6.20        4.84      2.05 o
   4   5  19        0.24       -2.24      2.24 o
   5   5  19       43.39       43.09      3.83 o
   6   5  19       13.12        7.45      4.69 o
   7   5  19        0.33       -4.66      4.66 o
   8   5  19        7.74        2.69      5.29 o
   9   5  19        0.53       -2.70      5.27 o
 -10   6  19        0.12       -3.56      3.56 o
  -9   6  19       16.33       18.45      7.51 o
  -8   6  19       38.32       36.76      4.31 o
  -7   6  19        1.31        0.89      2.85 o
  -6   6  19       79.08       82.07      4.32 o
  -5   6  19       87.03       74.46      4.00 o
  -4   6  19        5.34        3.34      2.34 o
  -3   6  19       39.08       39.79      2.77 o
  -2   6  19       58.36       58.48      2.56 o
  -1   6  19       65.76       69.42      4.18 o
   0   6  19       38.40       44.94      2.78 o
   1   6  19      160.28      167.28      4.80 o
   2   6  19       24.87       16.13      3.59 o
   3   6  19       37.21       44.19      3.01 o
   4   6  19       19.74       15.06      2.70 o
   5   6  19        0.05       -2.83      2.83 o
   6   6  19        0.38       -4.27      4.27 o
   7   6  19        0.06       -4.58      4.58 o
   8   6  19        0.42       -0.56      5.29 o
 -10   7  19        8.04        2.98      3.97 o
  -9   7  19        0.11       -1.04      3.75 o
  -8   7  19       14.09       17.73      3.83 o
  -7   7  19        9.23        5.03      3.86 o
  -6   7  19        2.37        2.76      3.36 o
  -5   7  19        0.01       -0.26      3.02 o
  -4   7  19       15.76       22.34      3.21 o
  -3   7  19        4.64        5.87      2.24 o
  -2   7  19        1.01        3.13      1.73 o
  -1   7  19        3.34        0.86      2.05 o
   0   7  19        0.31       -2.19      2.19 o
   1   7  19        0.46       -0.20      2.29 o
   2   7  19        4.09        1.70      3.13 o
   3   7  19        6.39        9.81      2.46 o
   4   7  19       15.02        9.50      2.85 o
   5   7  19       14.51       26.87      5.46 o
   6   7  19        2.00       -1.39      5.33 o
   7   7  19        0.02       -1.42      5.01 o
   8   7  19        4.19        1.40      5.51 o
  -9   8  19        4.54        8.99      4.18 o
  -8   8  19       11.30       17.16      4.28 o
  -7   8  19       34.96       48.85      7.20 o
  -6   8  19       16.21       14.19      3.77 o
  -5   8  19        7.23        6.73      3.47 o
  -4   8  19        7.38        8.48      3.28 o
  -3   8  19       11.56        6.43      3.24 o
  -2   8  19       47.00       54.64      4.45 o
  -1   8  19        0.19       -2.25      2.25 o
   0   8  19        0.04       -1.80      2.32 o
   1   8  19        6.38        2.10      2.50 o
   2   8  19        0.74       -2.72      3.02 o
   3   8  19        5.29        3.42      2.75 o
   4   8  19       19.53       28.58      5.67 o
   5   8  19        2.16        3.57      4.99 o
   6   8  19        9.59        6.83      5.31 o
   7   8  19        1.63        2.78      7.03 o
  -9   9  19       10.20        5.30      4.28 o
  -8   9  19        2.93        4.25      4.06 o
  -7   9  19        0.52       -1.83      3.81 o
  -6   9  19        0.33       -2.63      3.42 o
  -5   9  19        5.11        5.77      3.43 o
  -4   9  19       20.17       22.27      3.84 o
  -3   9  19        0.06        3.81      3.23 o
  -2   9  19        0.05       -3.32      3.32 o
  -1   9  19        0.43        2.03      2.52 o
   0   9  19       15.46       12.82      2.85 o
   1   9  19        5.26        5.02      3.14 o
   2   9  19       14.03       18.16      3.39 o
   3   9  19        0.06        3.38      3.67 o
   4   9  19        4.50       13.02      5.17 o
   5   9  19        3.16        4.03      7.42 o
   6   9  19        3.96        8.32      5.55 o
   7   9  19        5.06        7.48      5.74 o
  -8  10  19        4.44        3.79      4.33 o
  -7  10  19        2.88       -1.08      4.48 o
  -6  10  19        0.18       -3.01      4.25 o
  -5  10  19        1.12       -2.89      3.41 o
  -4  10  19        3.53       -0.69      3.45 o
  -3  10  19        1.24        1.57      3.28 o
  -2  10  19        3.97        4.19      3.76 o
  -1  10  19       16.54       13.30      4.16 o
   0  10  19        0.73       -3.07      3.07 o
   1  10  19        0.91       -2.57      2.92 o
   2  10  19        0.15       -2.46      3.06 o
   3  10  19        2.08       -2.12      3.90 o
   4  10  19        0.07       -5.12      5.12 o
   5  10  19        7.08       11.91      8.83 o
   6  10  19        1.25        2.92      5.80 o
  -7  11  19        0.07       -4.06      4.06 o
  -6  11  19        1.31        0.56      4.75 o
  -5  11  19        0.05        0.89      3.91 o
  -4  11  19        2.79        6.68      3.84 o
  -3  11  19        5.73        5.88      3.85 o
  -2  11  19        5.28        3.98      5.03 o
  -1  11  19        9.09        8.29      4.13 o
   0  11  19        1.16        1.71      3.25 o
   1  11  19        0.11       -3.22      3.22 o
   2  11  19        3.89       -3.50      3.90 o
   3  11  19        0.04       -5.28      5.28 o
   4  11  19        0.07        4.11      6.41 o
   5  11  19        4.51        1.93      5.80 o
  -6  12  19        1.19       -1.13      4.18 o
  -5  12  19        1.79       -2.62      4.08 o
  -4  12  19        0.05       -2.58      3.76 o
  -3  12  19        0.05       -3.65      3.86 o
  -2  12  19        0.03       -0.12      5.25 o
  -1  12  19        0.34        4.89      4.14 o
   0  12  19        1.15       -3.36      3.95 o
   1  12  19        2.78        4.42      3.70 o
   2  12  19        0.80        1.51      4.54 o
   3  12  19        1.29        2.60      5.67 o
   4  12  19        0.15       -7.20      7.20 o
  -4  13  19        0.41        2.34      4.08 o
  -3  13  19        0.63       -4.52      4.68 o
  -2  13  19        1.53       -5.32      5.32 o
  -1  13  19        9.72       10.72      5.82 o
   0  13  19        1.41        3.16      4.37 o
   1  13  19        1.78       -0.67      5.34 o
   2  13  19        0.54        2.10      5.75 o
 -11   0  20       11.58       18.11      7.15 o
 -10   0  20        4.49        2.41      8.31 o
  -9   0  20        2.01       -3.46      3.46 o
  -8   0  20        0.09        1.61      3.30 o
  -7   0  20       12.65       17.95      3.51 o
  -6   0  20        0.25        1.13      2.69 o
  -5   0  20      138.40      108.63      5.40 o
  -4   0  20      200.95      162.99      9.15 o
  -3   0  20       40.50       28.11      2.64 o
  -2   0  20       24.42       27.02      3.98 o
  -1   0  20      100.33      142.64      5.22 o
   0   0  20       77.60       66.01      2.82 o
   1   0  20       23.89       41.28      2.50 o
   2   0  20        5.27        2.97      1.76 o
   3   0  20      118.77       90.49      3.61 o
   4   0  20        0.01       -1.54      1.88 o
   5   0  20       27.30       19.12      6.61 o
   6   0  20       92.50      109.59     10.79 o
   7   0  20       15.81       14.36      7.11 o
   8   0  20        0.02       -6.37      6.37 o
   9   0  20        2.41       10.66      7.96 o
 -11   1  20        1.38       -4.34      4.34 o
 -10   1  20        3.04        1.31      2.68 o
  -9   1  20        0.03       -0.75      2.55 o
  -8   1  20       21.74       17.31      2.71 o
  -7   1  20        0.70       -0.38      2.14 o
  -6   1  20        4.79        4.72      2.00 o
  -5   1  20        3.25       -1.85      1.85 o
  -4   1  20        0.48       -1.72      2.16 o
  -3   1  20       73.42       65.46      2.80 o
  -2   1  20        6.97        9.08      2.00 o
  -1   1  20       35.91       35.83      3.45 o
   0   1  20       58.67       77.21      2.31 o
   1   1  20      161.65      166.82      3.09 o
   2   1  20       36.38       41.08      1.81 o
   3   1  20       15.73       10.25      1.43 o
   4   1  20        8.12        7.93      1.76 o
   5   1  20        1.36        4.94      2.51 o
   6   1  20        4.42        2.36      3.42 o
   7   1  20        0.36        1.97      6.58 o
   8   1  20        0.12       -0.65      5.10 o
   9   1  20        5.29        8.34      5.40 o
 -11   2  20        4.32       -2.43      6.68 o
 -10   2  20        0.77       -1.92      3.02 o
  -9   2  20        0.92       -2.84      2.84 o
  -8   2  20       24.47       19.27      3.31 o
  -7   2  20       26.53       25.93      4.10 o
  -6   2  20       12.32       10.58      2.75 o
  -5   2  20        1.65        1.71      2.35 o
  -4   2  20       39.79       37.99      3.11 o
  -3   2  20       70.39       56.69      2.74 o
  -2   2  20        0.40       -1.72      1.72 o
  -1   2  20       48.22       50.37      2.82 o
   0   2  20        9.47        6.80      2.17 o
   1   2  20       18.93       14.87      1.92 o
   2   2  20        4.49        5.48      1.66 o
   3   2  20       24.05       30.81      2.11 o
   4   2  20       16.43       14.79      2.22 o
   5   2  20        0.46       -1.33      2.37 o
   6   2  20       48.84       56.84      4.26 o
   7   2  20        3.89        2.18      4.65 o
   8   2  20        7.29       10.54      7.59 o
   9   2  20        6.57       12.87      5.69 o
 -11   3  20        0.01       -4.03      4.03 o
 -10   3  20        2.16        2.42      3.27 o
  -9   3  20        7.70        5.49      5.01 o
  -8   3  20       14.95       17.77      3.35 o
  -7   3  20        1.02       -1.22      4.03 o
  -6   3  20        0.40       -0.86      2.49 o
  -5   3  20       25.44       27.07      3.04 o
  -4   3  20        0.35       -0.15      2.37 o
  -3   3  20        0.00       -0.95      1.58 o
  -2   3  20       21.84       21.85      2.22 o
  -1   3  20       10.80        9.05      2.18 o
   0   3  20      295.89      291.91      6.25 o
   1   3  20       18.63       13.64      2.39 o
   2   3  20      119.55      139.97      3.84 o
   3   3  20       10.85       13.32      2.00 o
   4   3  20        1.76       -1.89      1.89 o
   5   3  20       17.10       20.72      3.32 o
   6   3  20       23.88       20.15      3.50 o
   7   3  20        1.23        2.17      4.81 o
   8   3  20        2.04       -2.32      4.85 o
   9   3  20        3.68        2.78      5.37 o
 -10   4  20        3.68        4.65      2.95 o
  -9   4  20        1.72       -1.72      3.24 o
  -8   4  20       12.21       13.60      4.17 o
  -7   4  20        0.04       -2.85      2.85 o
  -6   4  20       91.05       93.69      4.82 o
  -5   4  20       17.45       18.53      2.95 o
  -4   4  20        1.26        1.01      2.42 o
  -3   4  20      235.25      234.16      5.17 o
  -2   4  20        0.54       -1.53      1.53 o
  -1   4  20       64.97       61.33      3.11 o
   0   4  20       62.46       63.75      3.27 o
   1   4  20       23.01       23.29      2.58 o
   2   4  20        1.08       -0.87      1.83 o
   3   4  20        9.49        6.32      1.85 o
   4   4  20       47.16       40.09      3.44 o
   5   4  20       11.88       13.36      3.17 o
   6   4  20       22.58       19.67      5.23 o
   7   4  20        4.62        0.83      4.83 o
   8   4  20        3.48        5.80      5.28 o
 -10   5  20        0.35       -2.12      4.00 o
  -9   5  20        0.75       -2.83      2.83 o
  -8   5  20       19.41       15.64      3.60 o
  -7   5  20       30.85       36.09      4.68 o
  -6   5  20       12.05       13.40      3.31 o
  -5   5  20        1.07       -0.91      2.55 o
  -4   5  20        5.52        6.53      2.70 o
  -3   5  20       24.17       20.42      2.26 o
  -2   5  20        1.06       -1.64      1.64 o
  -1   5  20       64.17       65.39      2.79 o
   0   5  20       99.11       99.51      4.09 o
   1   5  20       45.34       45.67      2.88 o
   2   5  20       85.06       84.71      3.55 o
   3   5  20       15.71       10.99      2.22 o
   4   5  20        1.56       -0.51      2.45 o
   5   5  20       18.58       19.96      6.14 o
   6   5  20       18.51       13.86      5.20 o
   7   5  20        5.02       -4.73      4.73 o
   8   5  20        4.53        0.94      5.65 o
 -10   6  20        0.27        1.74      3.80 o
  -9   6  20        0.97       -2.13      4.43 o
  -8   6  20        1.04       -3.40      3.40 o
  -7   6  20        0.01       -1.86      2.80 o
  -6   6  20       20.10       21.24      3.18 o
  -5   6  20       14.20        9.42      2.97 o
  -4   6  20       98.32       94.52      4.34 o
  -3   6  20        9.62       10.87      2.28 o
  -2   6  20       33.01       36.41      2.30 o
  -1   6  20        1.64        0.07      1.73 o
   0   6  20       83.48       77.38      3.45 o
   1   6  20       33.70       29.60      2.74 o
   2   6  20        0.62        2.03      2.35 o
   3   6  20       14.64       11.32      2.48 o
   4   6  20       18.78       13.65      2.80 o
   5   6  20        1.59       -0.34      4.55 o
   6   6  20        0.01       -4.66      4.66 o
   7   6  20        5.68       -0.23      5.20 o
   8   6  20        0.01       -5.22      5.22 o
  -9   7  20        2.03       -1.27      3.78 o
  -8   7  20        2.67       -3.51      3.51 o
  -7   7  20       16.19       13.04      3.79 o
  -6   7  20        2.27       -3.15      3.15 o
  -5   7  20        0.91       -2.59      2.76 o
  -4   7  20        1.55        1.44      2.58 o
  -3   7  20       16.81       17.10      3.26 o
  -2   7  20       46.69       51.08      2.83 o
  -1   7  20       96.57       93.22      3.78 o
   0   7  20       18.84       18.23      2.80 o
   1   7  20        6.60       -0.25      3.09 o
   2   7  20      138.55      131.29      7.27 o
   3   7  20        9.75        7.06      2.43 o
   4   7  20        0.09       -4.34      4.34 o
   5   7  20        0.78        4.50      5.04 o
   6   7  20        0.24       -4.76      4.76 o
   7   7  20        0.11       -0.45      5.44 o
  -9   8  20        0.81        1.05      5.27 o
  -8   8  20        1.67        8.02      5.80 o
  -7   8  20        0.98        1.45      3.62 o
  -6   8  20       12.53       16.51      3.92 o
  -5   8  20        2.99        2.11      3.38 o
  -4   8  20        0.28        0.07      3.07 o
  -3   8  20        6.13        5.52      3.22 o
  -2   8  20        5.39        7.21      2.74 o
  -1   8  20        7.20        8.44      2.58 o
   0   8  20       18.26       12.58      2.80 o
   1   8  20        4.53       -2.95      2.95 o
   2   8  20        4.88        3.43      3.20 o
   3   8  20        3.84        6.66      3.81 o
   4   8  20        0.35        1.98      4.66 o
   5   8  20        1.32       -1.93      5.05 o
   6   8  20        0.91       -2.55      5.19 o
   7   8  20        0.51       -0.46      5.49 o
  -8   9  20        0.40       -3.87      3.87 o
  -7   9  20        4.24        0.87      3.89 o
  -6   9  20        0.25       -2.18      6.04 o
  -5   9  20        0.02        1.35      3.52 o
  -4   9  20        7.67        8.43      3.50 o
  -3   9  20       40.31       38.69      4.12 o
  -2   9  20        2.17       -2.57      3.61 o
  -1   9  20       13.22       11.63      3.43 o
   0   9  20        0.23       -2.54      2.54 o
   1   9  20        4.55        6.37      3.07 o
   2   9  20        0.00       -1.55      4.35 o
   3   9  20        0.72       -0.47      3.88 o
   4   9  20       16.40       18.01      5.78 o
   5   9  20        0.35        0.38      5.45 o
   6   9  20        2.12        3.91      6.63 o
  -7  10  20        0.04       -1.38      4.07 o
  -6  10  20        6.45        7.20      4.01 o
  -5  10  20       14.79       10.68      4.43 o
  -4  10  20        1.47        1.39      3.53 o
  -3  10  20       12.72        9.88      3.72 o
  -2  10  20       28.90       31.16      4.61 o
  -1  10  20        0.06        1.27      3.62 o
   0  10  20        0.34       -2.66      3.01 o
   1  10  20        8.66        1.96      3.31 o
   2  10  20        2.85        5.56      4.08 o
   3  10  20        0.00       -3.56      3.78 o
   4  10  20        0.07       -2.37      5.08 o
   5  10  20        1.74        2.41      7.65 o
   6  10  20        8.48       11.19      6.29 o
  -7  11  20        0.00        0.77      5.10 o
  -6  11  20        1.66        3.72      4.83 o
  -5  11  20        0.57       -1.41      3.77 o
  -4  11  20        0.00       -3.62      3.62 o
  -3  11  20        0.63        2.67      3.73 o
  -2  11  20        0.00        1.74      5.12 o
  -1  11  20        0.42        0.69      3.98 o
   0  11  20        2.21        0.92      3.90 o
   1  11  20        9.88        8.51      3.75 o
   2  11  20        0.44       -3.97      3.97 o
   3  11  20        5.43        2.30      5.50 o
   4  11  20        1.03        3.70      5.59 o
   5  11  20        1.14        2.95      7.77 o
  -5  12  20        2.72       -1.48      4.19 o
  -4  12  20        0.21       -2.57      3.91 o
  -3  12  20        5.50       10.03      4.31 o
  -2  12  20        0.87        2.55      5.29 o
  -1  12  20        1.68       -2.87      4.07 o
   0  12  20        4.29       -1.26      4.26 o
   1  12  20        0.01       -1.91      4.29 o
   2  12  20        0.10       -4.28      4.28 o
   3  12  20        2.17        0.45      5.64 o
  -3  13  20        0.92        1.17      6.00 o
  -2  13  20        0.05       -6.98      6.98 o
  -1  13  20        0.00       -8.63      8.63 o
   0  13  20        0.22       -4.29      4.29 o
   1  13  20        1.80        2.49      5.51 o
 -11   1  21        0.43        2.97      6.58 o
 -10   1  21        8.68        7.75      2.94 o
  -9   1  21       55.31       56.27      3.78 o
  -8   1  21        2.13        2.14      2.48 o
  -7   1  21       54.39       56.33      3.40 o
  -6   1  21       98.62       97.86      4.13 o
  -5   1  21        9.57        6.18      2.04 o
  -4   1  21      309.47      296.68      7.56 o
  -3   1  21       44.68       53.92      4.83 o
  -2   1  21       20.20       21.80      2.84 o
  -1   1  21        8.85       16.50      2.32 o
   0   1  21       56.24       45.86      2.95 o
   1   1  21       16.85       25.83      1.86 o
   2   1  21      183.16      175.50      3.92 o
   3   1  21       19.88       31.93      2.17 o
   4   1  21      101.97      103.66      3.86 o
   5   1  21      119.60      116.79      5.29 o
   6   1  21        0.18       -3.17      5.82 o
   7   1  21       59.47       68.63      6.94 o
   8   1  21        7.53        8.93      5.42 o
   9   1  21        0.47        2.58      7.30 o
 -10   2  21        0.87       -0.48      3.18 o
  -9   2  21       14.18       14.72      3.95 o
  -8   2  21       12.27       13.78      3.16 o
  -7   2  21        3.45        4.35      2.89 o
  -6   2  21       79.52       78.98      5.26 o
  -5   2  21       36.08       37.71      3.29 o
  -4   2  21        0.10       -0.92      2.24 o
  -3   2  21       92.01       98.71      5.20 o
  -2   2  21      208.63      206.13      5.11 o
  -1   2  21       71.46       67.71      3.22 o
   0   2  21        0.77        0.99      2.57 o
   1   2  21       78.41       66.62      2.85 o
   2   2  21       13.13       24.20      2.01 o
   3   2  21        0.56       -0.20      1.55 o
   4   2  21       11.95        7.00      2.33 o
   5   2  21        5.65        9.81      2.99 o
   6   2  21       33.45       32.50      3.69 o
   7   2  21        1.85       -2.07      4.81 o
   8   2  21        0.00       -2.08      7.54 o
 -10   3  21        2.65        0.53      4.53 o
  -9   3  21        7.94        6.83      3.44 o
  -8   3  21       14.42        9.42      3.31 o
  -7   3  21       11.34        9.02      3.17 o
  -6   3  21        4.01        0.52      2.83 o
  -5   3  21       10.01        7.63      2.70 o
  -4   3  21       21.27       26.48      3.70 o
  -3   3  21        3.76       -1.44      1.79 o
  -2   3  21       60.96       46.89      2.90 o
  -1   3  21       11.26       11.16      2.20 o
   0   3  21        2.73        8.25      2.97 o
   1   3  21      135.95      120.82      4.41 o
   2   3  21       46.58       44.17      2.56 o
   3   3  21        7.83       11.67      2.14 o
   4   3  21       49.50       47.40      3.03 o
   5   3  21       40.63       39.00      3.75 o
   6   3  21        0.00       -2.65      2.65 o
   7   3  21        0.50       -4.60      4.60 o
   8   3  21        0.03       -8.22      9.29 o
 -10   4  21        0.00        2.02      3.01 o
  -9   4  21        4.55        5.64      3.56 o
  -8   4  21        8.89       10.85      4.15 o
  -7   4  21        5.55        6.32      3.12 o
  -6   4  21        0.36       -0.73      2.80 o
  -5   4  21        0.81       -2.56      2.56 o
  -4   4  21        0.63       -0.44      2.41 o
  -3   4  21      179.88      174.84      6.59 o
  -2   4  21      162.47      186.93      5.06 o
  -1   4  21       24.64       28.89      2.73 o
   0   4  21       78.35       81.84      3.78 o
   1   4  21       31.31       28.45      2.82 o
   2   4  21       24.55       20.70      2.25 o
   3   4  21       53.37       50.51      2.73 o
   4   4  21       26.30       16.82      2.51 o
   5   4  21       10.02        9.96      2.96 o
   6   4  21       15.94       15.15      5.26 o
   7   4  21        7.19       11.99      5.57 o
   8   4  21        2.26       -2.07      5.66 o
 -10   5  21        0.00       -1.53      3.59 o
  -9   5  21        1.98       -2.38      2.95 o
  -8   5  21        1.26       -1.96      2.87 o
  -7   5  21       36.00       41.78      4.20 o
  -6   5  21        5.34        5.87      3.04 o
  -5   5  21       34.24       44.45      5.45 o
  -4   5  21       16.31       13.28      3.12 o
  -3   5  21        2.96       -0.71      2.21 o
  -2   5  21        0.50       -1.57      2.11 o
  -1   5  21       38.62       43.88      3.01 o
   0   5  21        1.06        1.11      2.25 o
   1   5  21       10.35       10.81      2.35 o
   2   5  21       19.80       34.79      2.51 o
   3   5  21       17.56       18.63      2.42 o
   4   5  21        0.28       -1.63      2.80 o
   5   5  21        1.56       -2.41      3.10 o
   6   5  21       10.78        8.33      5.20 o
   7   5  21        0.54       -0.49      5.72 o
   8   5  21        0.07       -4.97      5.30 o
 -10   6  21        0.10       -5.50      6.34 o
  -9   6  21        6.15        7.69      3.91 o
  -8   6  21        0.39       -1.01      3.46 o
  -7   6  21        5.59        3.62      3.00 o
  -6   6  21        1.91       -2.28      2.61 o
  -5   6  21        0.39       -1.30      2.45 o
  -4   6  21        2.58        1.11      2.50 o
  -3   6  21       58.70       58.58      4.86 o
  -2   6  21       17.31       20.60      2.33 o
  -1   6  21        4.35        0.25      2.08 o
   0   6  21       69.58       76.54      3.40 o
   1   6  21      134.99      161.98      4.81 o
   2   6  21        7.65        7.74      3.29 o
   3   6  21        5.99        7.78      2.41 o
   4   6  21        6.06        9.31      3.23 o
   5   6  21        1.31        2.43      4.88 o
   6   6  21        3.27        4.34      5.09 o
   7   6  21        1.10        1.83      5.32 o
  -9   7  21        2.01       -0.59      3.93 o
  -8   7  21        4.92        9.50      6.09 o
  -7   7  21        7.35        5.31      3.74 o
  -6   7  21       11.00       17.35      3.78 o
  -5   7  21       29.10       22.69      3.31 o
  -4   7  21        1.60        0.17      2.64 o
  -3   7  21        8.67        5.55      2.63 o
  -2   7  21        0.00       -2.18      2.18 o
  -1   7  21        0.00       -1.86      2.17 o
   0   7  21        6.50        6.20      2.57 o
   1   7  21        6.86        9.27      2.79 o
   2   7  21       13.03       23.50      3.61 o
   3   7  21        2.10       -2.35      2.52 o
   4   7  21        0.14       -4.38      7.49 o
   5   7  21        0.13       -4.17      4.96 o
   6   7  21        6.65        3.81      5.20 o
   7   7  21        4.06       -5.27      5.27 o
  -9   8  21        5.20       -5.10      5.29 o
  -8   8  21        0.00        1.91      4.01 o
  -7   8  21        5.03       -1.21      3.70 o
  -6   8  21        8.77       18.45      3.94 o
  -5   8  21        1.65       -0.15      4.18 o
  -4   8  21        0.71       -2.32      3.14 o
  -3   8  21       40.98       43.88      4.16 o
  -2   8  21       37.73       53.99      3.97 o
  -1   8  21        0.23       -2.45      2.45 o
   0   8  21        0.81       -2.51      2.51 o
   1   8  21        1.37       -1.40      2.88 o
   2   8  21        2.84        3.88      3.10 o
   3   8  21        4.30        0.01      3.77 o
   4   8  21        0.03       -3.27      4.67 o
   5   8  21        0.87       -3.40      5.35 o
   6   8  21        4.79        9.53      5.68 o
  -8   9  21        0.11        0.37      4.02 o
  -7   9  21        0.41       -0.34      3.83 o
  -6   9  21        8.49       18.35      4.28 o
  -5   9  21       15.79       21.22      4.07 o
  -4   9  21        5.39       10.59      3.60 o
  -3   9  21        2.26        3.95      3.30 o
  -2   9  21        0.41        1.35      2.89 o
  -1   9  21        5.38        3.11      3.69 o
   0   9  21        0.66       -3.06      3.06 o
   1   9  21        0.27       -2.96      2.96 o
   2   9  21        1.91        2.58      3.96 o
   3   9  21        0.83       -3.88      3.88 o
   4   9  21        1.35        0.58      5.70 o
   5   9  21       18.12       31.09      6.53 o
   6   9  21        0.04       -3.30      5.72 o
  -7  10  21        1.72        0.45      4.18 o
  -6  10  21        2.35        2.94      4.02 o
  -5  10  21        0.11       -2.19      3.79 o
  -4  10  21        0.98       -0.19      3.62 o
  -3  10  21        0.76        0.00      3.53 o
  -2  10  21        0.02       -1.90      3.58 o
  -1  10  21       23.15       41.49      5.00 o
   0  10  21        7.83        4.94      3.47 o
   1  10  21        1.11        0.90      3.26 o
   2  10  21        1.16       -2.50      3.97 o
   3  10  21        0.02       -0.67      5.49 o
   4  10  21        0.05       -2.71      7.17 o
   5  10  21        2.09        2.33      6.04 o
  -6  11  21        0.11       -4.22      4.22 o
  -5  11  21        1.26        4.95      4.12 o
  -4  11  21        2.73        6.67      5.51 o
  -3  11  21        1.09        0.81      3.70 o
  -2  11  21        5.98        8.31      5.44 o
  -1  11  21        2.98       -0.01      4.16 o
   0  11  21        0.31        0.17      4.01 o
   1  11  21        6.79        4.96      3.61 o
   2  11  21        2.24        0.97      4.71 o
   3  11  21        2.02       10.59     10.47 o
   4  11  21        4.88       11.35      6.34 o
  -5  12  21        1.21       -1.60      4.16 o
  -4  12  21        3.13       -3.95      3.95 o
  -3  12  21        0.29       -3.09      3.95 o
  -2  12  21        0.80       -3.32      5.35 o
  -1  12  21        0.10       -3.11      5.08 o
   0  12  21        0.32        0.57      4.41 o
   1  12  21        8.00       11.06      5.81 o
   2  12  21        0.59        0.59      4.57 o
   3  12  21        1.00        2.52      5.92 o
  -2  13  21        0.27       -8.64      9.22 o
  -1  13  21        0.17        3.62      5.77 o
   0  13  21        1.25       -4.43      4.43 o
 -10   0  22        1.97        3.91      4.96 o
  -9   0  22        2.16       -2.44      4.18 o
  -8   0  22        0.00       -3.28      3.28 o
  -7   0  22        0.52       -1.93      3.64 o
  -6   0  22       85.90       85.90      5.66 o
  -5   0  22       57.91       51.85      4.07 o
  -4   0  22        3.12        2.73      5.13 o
  -3   0  22       71.75       69.46      7.79 o
  -2   0  22        3.71       -5.58      5.58 o
  -1   0  22       34.10       27.68      4.04 o
   0   0  22      227.24      194.40      6.57 o
   1   0  22       84.06       82.58      4.82 o
   2   0  22      273.26      260.87      8.08 o
   3   0  22       21.74       13.54      4.20 o
   4   0  22       14.20       13.72      6.61 o
   5   0  22       22.16       19.25      7.15 o
   6   0  22       77.33       92.80     10.45 o
   7   0  22        5.58        9.74      7.42 o
   8   0  22        6.05        6.95      7.55 o
 -10   1  22        2.48       -1.59      3.20 o
  -9   1  22        2.08        1.47      2.71 o
  -8   1  22        3.95        5.59      2.68 o
  -7   1  22        3.12        6.45      2.48 o
  -6   1  22        0.11        0.02      2.19 o
  -5   1  22        0.00       -2.10      2.66 o
  -4   1  22       10.11       17.08      4.87 o
  -3   1  22       19.29        7.91      3.67 o
  -2   1  22       39.97       31.63      3.13 o
  -1   1  22       25.11       28.02      2.59 o
   0   1  22       81.54       73.54      3.36 o
   1   1  22       32.37       21.57      1.90 o
   2   1  22       19.80       19.57      1.98 o
   3   1  22       12.28        7.49      2.07 o
   4   1  22        0.66       -1.65      2.20 o
   5   1  22        0.02        6.13      4.45 o
   6   1  22        0.33       -2.89      4.74 o
   7   1  22        5.51       15.63      5.52 o
   8   1  22        5.93       10.49      5.57 o
 -10   2  22        0.24       -3.35      3.35 o
  -9   2  22        9.73        7.15      3.45 o
  -8   2  22       13.85       18.32      4.82 o
  -7   2  22        2.94        0.69      2.84 o
  -6   2  22       97.36      103.83      5.30 o
  -5   2  22        5.26        4.26      2.55 o
  -4   2  22        1.81        2.68      3.62 o
  -3   2  22      183.60      183.10      8.24 o
  -2   2  22       32.16       44.88      2.85 o
  -1   2  22        9.44        3.87      2.08 o
   0   2  22       59.82       68.84      3.43 o
   1   2  22      139.69      120.79      3.68 o
   2   2  22       45.09       44.43      2.60 o
   3   2  22       49.78       56.71      3.67 o
   4   2  22        0.03       -1.28      2.16 o
   5   2  22       32.87       37.79      3.74 o
   6   2  22       21.05       25.70      8.65 o
   7   2  22        0.39        2.93      4.91 o
   8   2  22        8.62       -0.14      5.13 o
 -10   3  22        6.79        9.02      3.71 o
  -9   3  22        2.73        3.73      3.44 o
  -8   3  22       63.45       76.88      6.18 o
  -7   3  22       18.24       20.79      3.31 o
  -6   3  22        0.03       -2.77      2.77 o
  -5   3  22       30.16       38.57      3.59 o
  -4   3  22      156.46      164.01      8.15 o
  -3   3  22       14.91       21.18      5.48 o
  -2   3  22       33.28       29.22      2.72 o
  -1   3  22        8.91        8.76      2.32 o
   0   3  22        2.06        0.13      2.19 o
   1   3  22        6.64        4.00      2.41 o
   2   3  22        4.64        5.35      1.96 o
   3   3  22       50.59       50.56      3.12 o
   4   3  22       29.65       36.20      3.19 o
   5   3  22        3.77        1.74      2.97 o
   6   3  22        2.80        1.77      4.90 o
   7   3  22       14.78       14.95      5.53 o
   8   3  22        1.41       -5.30      5.30 o
 -10   4  22        0.18       -1.52      3.01 o
  -9   4  22        0.67        0.37      3.44 o
  -8   4  22       10.59       12.15      3.62 o
  -7   4  22        3.08       -1.35      3.01 o
  -6   4  22        1.05       -1.91      2.88 o
  -5   4  22        2.00       -0.40      2.64 o
  -4   4  22       17.36       12.33      2.92 o
  -3   4  22        9.41       15.24      4.29 o
  -2   4  22        0.59        2.77      2.31 o
  -1   4  22       50.26       62.19      3.41 o
   0   4  22       71.13       97.22      4.22 o
   1   4  22       37.87       37.82      3.16 o
   2   4  22        0.70        1.57      2.02 o
   3   4  22       73.33       87.08      3.54 o
   4   4  22        1.93        1.25      2.83 o
   5   4  22        1.21       -2.68      2.68 o
   6   4  22        0.25       -2.70      4.79 o
   7   4  22        0.10       -0.07      5.28 o
   8   4  22        2.05        4.97      5.55 o
 -10   5  22       13.77       12.56      4.06 o
  -9   5  22        0.00       -2.46      3.07 o
  -8   5  22       26.47       30.46      3.63 o
  -7   5  22       43.50       49.80      4.44 o
  -6   5  22        6.48        2.31      3.23 o
  -5   5  22       18.32       24.01      3.47 o
  -4   5  22       82.79       89.59      4.73 o
  -3   5  22        2.19       -3.77      3.77 o
  -2   5  22       12.20       10.40      2.54 o
  -1   5  22       30.88       35.48      3.09 o
   0   5  22        4.41        5.81      2.54 o
   1   5  22      149.14      178.54      5.03 o
   2   5  22       50.89       55.77      3.15 o
   3   5  22        3.31       -0.73      2.04 o
   4   5  22        0.08       -2.36      4.28 o
   5   5  22        6.23       -3.42      4.71 o
   6   5  22        1.89       -3.77      5.55 o
   7   5  22       16.57       21.05      6.07 o
  -9   6  22        2.11        2.01      3.80 o
  -8   6  22        0.44       -1.04      3.63 o
  -7   6  22        7.72        0.26      3.03 o
  -6   6  22        2.14       -2.82      2.82 o
  -5   6  22       23.10       20.80      3.18 o
  -4   6  22        0.13       -1.56      2.82 o
  -3   6  22        0.81        0.48      6.68 o
  -2   6  22       18.77       22.11      3.35 o
  -1   6  22       12.56       15.46      2.55 o
   0   6  22        2.53        2.76      2.30 o
   1   6  22        6.10        6.91      2.50 o
   2   6  22       15.56       19.47      3.17 o
   3   6  22        0.09        0.02      2.31 o
   4   6  22        1.08       -0.28      4.70 o
   5   6  22        7.05        3.88      5.23 o
   6   6  22        0.59       -4.16      5.05 o
   7   6  22        0.93        0.13      5.64 o
  -9   7  22        0.02       -3.91      3.91 o
  -8   7  22        0.04       -2.75      6.59 o
  -7   7  22        1.23       -3.63      3.63 o
  -6   7  22        7.79        6.15      3.93 o
  -5   7  22        9.82       10.33      3.09 o
  -4   7  22       25.53       27.54      3.32 o
  -3   7  22        0.28       -1.26      2.58 o
  -2   7  22       30.81       39.11      3.85 o
  -1   7  22       10.34       11.64      2.56 o
   0   7  22       11.98       14.55      2.94 o
   1   7  22       37.10       47.72      4.02 o
   2   7  22       20.36       24.85      3.64 o
   3   7  22        0.63       -3.58      3.58 o
   4   7  22        7.39        8.78      5.23 o
   5   7  22       20.74       16.19      5.79 o
   6   7  22        0.87       -2.77      5.28 o
   7   7  22        8.50        9.06      8.31 o
  -8   8  22        0.00       -2.10      3.86 o
  -7   8  22        0.09       -3.64      3.64 o
  -6   8  22        0.61       -3.52      3.52 o
  -5   8  22        1.01       -3.41      3.41 o
  -4   8  22        2.08       -1.18      3.24 o
  -3   8  22        6.56        3.72      3.18 o
  -2   8  22        2.96       10.17      5.12 o
  -1   8  22       17.08       16.67      4.72 o
   0   8  22        1.85        3.10      3.11 o
   1   8  22        7.81        2.31      3.18 o
   2   8  22        1.70       -1.46      3.16 o
   3   8  22        8.04        1.29      3.69 o
   4   8  22        5.22        5.78      5.58 o
   5   8  22        0.01       -5.12      5.37 o
   6   8  22        3.18        5.31      7.06 o
  -7   9  22        2.71        4.76      4.27 o
  -6   9  22        0.54       -3.68      3.68 o
  -5   9  22        1.37       -1.10      3.59 o
  -4   9  22        0.30       -0.77      3.32 o
  -3   9  22        0.02       -0.80      3.10 o
  -2   9  22       22.29       28.36      6.83 o
  -1   9  22        1.30       -0.31      3.80 o
   0   9  22        0.02       -2.93      2.93 o
   1   9  22        0.09       -0.14      3.17 o
   2   9  22        0.82        1.39      3.89 o
   3   9  22        0.22       -1.10      5.26 o
   4   9  22        3.15        5.77      5.63 o
   5   9  22        6.48        8.68      6.27 o
  -7  10  22        0.67       -0.36      4.20 o
  -6  10  22        0.08        0.27      4.19 o
  -5  10  22        2.92        0.88      4.17 o
  -4  10  22        4.48        0.14      3.59 o
  -3  10  22        0.79       -0.01      3.51 o
  -2  10  22        0.41       -4.86      4.86 o
  -1  10  22       16.14       23.82      4.64 o
   0  10  22        8.89       15.37      4.38 o
   1  10  22        1.24        0.11      3.52 o
   2  10  22        1.03       -4.00      4.00 o
   3  10  22        8.03       14.12      5.92 o
   4  10  22        1.32       10.96      6.06 o
  -5  11  22        1.70       -3.94      3.94 o
  -4  11  22        2.72       -2.30      3.73 o
  -3  11  22        2.60        0.83      3.77 o
  -2  11  22        0.21       -4.57      4.94 o
  -1  11  22        0.15       -2.48      4.24 o
   0  11  22        0.22       -4.12      4.12 o
   1  11  22        5.68        8.35      3.79 o
   2  11  22        2.02       -0.03      4.47 o
   3  11  22        2.66        8.56      8.68 o
  -4  12  22        0.00       -3.34      4.01 o
  -3  12  22        0.44       -1.62      5.55 o
  -2  12  22        2.39       -4.20      7.84 o
  -1  12  22        1.42       -5.29      5.29 o
   0  12  22        0.05       -4.09      4.40 o
   1  12  22        0.24       -1.37      5.11 o
   2  12  22        0.00       -2.87      7.92 o
 -10   1  23        4.17        7.69      3.46 o
  -9   1  23        5.63        6.87      3.37 o
  -8   1  23       67.49       69.01      4.74 o
  -7   1  23       26.26       27.88      3.62 o
  -6   1  23        2.86       -2.40      3.79 o
  -5   1  23      110.54      108.51      7.07 o
  -4   1  23       73.67       80.80      5.99 o
  -3   1  23       22.32       27.47      4.60 o
  -2   1  23       75.27       79.30      4.32 o
  -1   1  23      137.21      144.99      4.63 o
   0   1  23       31.94       28.74      2.73 o
   1   1  23       21.36       27.98      2.56 o
   2   1  23       10.16        7.53      2.36 o
   3   1  23       18.48       21.97      3.39 o
   4   1  23       21.14       24.11      6.69 o
   5   1  23       10.32        5.23      4.59 o
   6   1  23       14.49       16.84      5.60 o
   7   1  23        6.45        0.32      5.20 o
   8   1  23        0.01       -3.36      8.46 o
 -10   2  23        0.51       -1.53      3.41 o
  -9   2  23        5.62       13.14      3.69 o
  -8   2  23        9.50        4.27      3.44 o
  -7   2  23        9.37        9.70      3.24 o
  -6   2  23        5.82        9.75      2.98 o
  -5   2  23        1.15       -3.70      3.70 o
  -4   2  23       48.89       46.41      5.19 o
  -3   2  23      149.00      133.03      7.78 o
  -2   2  23        0.00        1.32      2.16 o
  -1   2  23        0.20        1.32      2.53 o
   0   2  23       10.57       12.28      2.45 o
   1   2  23       50.78       52.53      2.68 o
   2   2  23       55.88       65.85      3.10 o
   3   2  23        0.71        1.30      2.06 o
   4   2  23        5.56       10.19      4.79 o
   5   2  23        2.13        0.98      4.48 o
   6   2  23       10.42        8.85      5.34 o
   7   2  23        0.93        3.20     10.62 o
   8   2  23        5.16        0.97      5.47 o
 -10   3  23        4.41       -0.20      3.63 o
  -9   3  23        0.08        2.24      3.42 o
  -8   3  23       10.09       12.09      3.66 o
  -7   3  23       20.06       18.96      3.54 o
  -6   3  23        9.49        9.13      3.15 o
  -5   3  23        4.69       -1.24      6.74 o
  -4   3  23       20.00       24.48      4.62 o
  -3   3  23       38.82       29.41      5.01 o
  -2   3  23       44.37       52.08      3.29 o
  -1   3  23        5.90        1.98      2.33 o
   0   3  23       20.48       25.21      2.91 o
   1   3  23      125.47      113.00      3.79 o
   2   3  23       10.60       10.35      2.39 o
   3   3  23       37.73       42.08      3.02 o
   4   3  23       25.98       22.45      3.26 o
   5   3  23        9.39        7.36      3.18 o
   6   3  23        0.18        1.46      5.09 o
   7   3  23       20.10       25.00      6.07 o
 -10   4  23        3.58        8.90      4.67 o
  -9   4  23       11.13        7.73      3.75 o
  -8   4  23       10.00        8.92      3.67 o
  -7   4  23        0.67        1.97      3.40 o
  -6   4  23        5.17        2.32      3.01 o
  -5   4  23        2.45       -0.44      4.17 o
  -4   4  23        9.14        4.79      4.17 o
  -3   4  23       76.25       68.86      6.10 o
  -2   4  23       26.46       21.21      2.81 o
  -1   4  23      158.10      146.86      4.96 o
   0   4  23       98.75      120.83      4.54 o
   1   4  23        1.18       -0.85      2.52 o
   2   4  23       45.20       49.34      3.30 o
   3   4  23       19.46       20.59      2.46 o
   4   4  23        1.66        0.72      2.95 o
   5   4  23       16.61       18.68      8.77 o
   6   4  23       34.28       39.29      6.37 o
   7   4  23        0.70        1.90      5.47 o
  -9   5  23        0.95       -0.58      3.63 o
  -8   5  23        5.23        3.91      4.24 o
  -7   5  23        0.12       -3.38      3.38 o
  -6   5  23        2.92        2.56      3.24 o
  -5   5  23        2.68        3.67      4.15 o
  -4   5  23        0.25       -2.97      4.28 o
  -3   5  23        6.05        5.21      4.23 o
  -2   5  23       15.12       10.17      3.39 o
  -1   5  23        1.38        3.44      2.53 o
   0   5  23       21.83       20.13      3.00 o
   1   5  23       36.10       41.25      3.16 o
   2   5  23       14.11       12.35      2.48 o
   3   5  23       10.85        5.05      2.25 o
   4   5  23        8.26        6.88      3.29 o
   5   5  23        0.00        1.34      5.11 o
   6   5  23        2.66       -5.04      5.04 o
   7   5  23        2.19        8.53      5.84 o
  -9   6  23        3.51        3.17      4.04 o
  -8   6  23       18.41       21.41      3.96 o
  -7   6  23        1.27        1.53      2.99 o
  -6   6  23       17.46       18.91      3.32 o
  -5   6  23        1.79       -2.54      2.54 o
  -4   6  23       12.66       10.61      4.94 o
  -3   6  23       45.02       39.61      5.36 o
  -2   6  23        0.41       -2.78      2.78 o
  -1   6  23       50.52       55.57      3.32 o
   0   6  23       52.54       60.36      4.11 o
   1   6  23        0.28       -2.46      2.77 o
   2   6  23       35.28       28.19      2.85 o
   3   6  23       41.42       47.44      3.77 o
   4   6  23        3.90        1.50      4.84 o
   5   6  23       14.98       18.05      5.87 o
   6   6  23       10.79        3.32      5.70 o
   7   6  23        3.05       -2.99      5.60 o
  -8   7  23        5.71       10.20      4.23 o
  -7   7  23        0.18       -2.66      3.54 o
  -6   7  23        1.17       -1.39      3.01 o
  -5   7  23        5.54        2.90      2.97 o
  -4   7  23        2.32       -1.00      3.49 o
  -3   7  23        9.87        6.14      3.82 o
  -2   7  23        7.23        4.15      3.22 o
  -1   7  23        4.16        5.51      2.89 o
   0   7  23        0.36        0.08      2.61 o
   1   7  23        0.64       -0.60      2.92 o
   2   7  23        4.62        6.63      3.41 o
   3   7  23        0.73       -2.64      3.63 o
   4   7  23        0.17       -3.92      5.03 o
   5   7  23        1.53       -1.05      5.44 o
   6   7  23        0.71       -1.67      5.53 o
  -8   8  23        4.17        1.29      4.11 o
  -7   8  23        1.90       -0.64      3.70 o
  -6   8  23       18.55       18.48      4.31 o
  -5   8  23        0.19       -3.36      3.36 o
  -4   8  23        2.38        8.22      4.87 o
  -3   8  23       10.19        4.28      4.83 o
  -2   8  23       11.13        2.25      4.67 o
  -1   8  23       14.71       18.72      4.25 o
   0   8  23       14.33       14.61      3.61 o
   1   8  23       24.11       23.60      3.87 o
   2   8  23        2.87        7.84      3.45 o
   3   8  23        1.76       -0.58      4.00 o
   4   8  23        0.18       -0.11      5.41 o
   5   8  23       11.90       12.17      6.32 o
  -7   9  23        0.57        4.87      4.48 o
  -6   9  23        0.19       -3.92      3.92 o
  -5   9  23        0.04       -1.44      3.69 o
  -4   9  23        4.40        8.16      4.90 o
  -3   9  23        6.67        9.38      6.91 o
  -2   9  23        6.67       -0.17      4.94 o
  -1   9  23        1.87       -3.61      3.61 o
   0   9  23        1.77       -0.28      3.38 o
   1   9  23        0.90       -1.90      3.44 o
   2   9  23        2.48       -4.05      4.05 o
   3   9  23        3.46        1.12      7.28 o
   4   9  23        5.16       10.50      5.84 o
   5   9  23        0.01       12.70      6.24 o
  -6  10  23       16.96       28.74      5.06 o
  -5  10  23        2.05       -3.83      3.85 o
  -4  10  23        0.15       -5.61      5.61 o
  -3  10  23        6.91        6.65      8.85 o
  -2  10  23        5.63        0.70      5.25 o
  -1  10  23        1.70       -4.01      4.01 o
   0  10  23        1.10       -2.98      4.00 o
   1  10  23        0.00       -3.27      3.49 o
   2  10  23        0.04       -2.45      4.28 o
   3  10  23        5.83       11.92      6.12 o
   4  10  23        0.21        3.43      6.39 o
  -5  11  23        2.02       -4.50      5.34 o
  -4  11  23        1.40       -5.11      5.11 o
  -3  11  23        0.89       -5.14      5.14 o
  -2  11  23        0.26       -0.49      5.37 o
  -1  11  23        0.10       -0.33      5.46 o
   0  11  23        0.79       -3.67      4.15 o
   1  11  23        0.34       -4.20      4.91 o
   2  11  23        0.33        2.49      4.39 o
  -2  12  23        0.24       -1.97      5.67 o
  -1  12  23        0.05        0.30      6.49 o
   0  12  23        0.00       -4.27      4.27 o
 -10   0  24        8.21        7.72     13.45 o
  -9   0  24       41.34       34.69      4.91 o
  -8   0  24        9.84       12.44      6.31 o
  -7   0  24       18.70       16.25      6.61 o
  -6   0  24      108.01      128.13     11.16 o
  -5   0  24        2.93       -1.85      5.40 o
  -4   0  24       39.13       51.86      7.69 o
  -3   0  24      329.54      318.85     16.29 o
  -2   0  24       29.75       16.18      4.48 o
  -1   0  24        2.08        3.08      3.98 o
   0   0  24        1.34        1.31      4.12 o
   1   0  24        3.66       -1.18      2.93 o
   2   0  24      143.80      127.85      7.67 o
   3   0  24        2.39        4.75      3.87 o
   4   0  24        4.95        5.13      6.74 o
   5   0  24       38.15       41.31      8.90 o
   6   0  24        1.53        4.89      7.65 o
   7   0  24       10.43       -2.77      7.59 o
 -10   1  24        1.73       -0.20      3.52 o
  -9   1  24        0.09        2.27      3.61 o
  -8   1  24        0.74        4.28      4.26 o
  -7   1  24        8.19        6.41      4.37 o
  -6   1  24        5.46        6.77      5.63 o
  -5   1  24       64.49       71.07      6.26 o
  -4   1  24       17.28       22.78      4.79 o
  -3   1  24        0.00       -2.91      4.07 o
  -2   1  24        3.27        6.69      2.93 o
  -1   1  24        2.19       -1.70      2.33 o
   0   1  24        2.78       -0.88      2.28 o
   1   1  24        3.98        1.30      2.41 o
   2   1  24       10.17        6.76      3.01 o
   3   1  24       37.26       31.25      3.65 o
   4   1  24        5.85        6.01      4.56 o
   5   1  24        5.58        3.68      5.95 o
   6   1  24        2.44       -0.79      5.25 o
   7   1  24        4.96        2.29      5.48 o
 -10   2  24        7.88        6.54      3.79 o
  -9   2  24       16.25       13.83      3.74 o
  -8   2  24        3.02        1.77      3.28 o
  -7   2  24        7.98        3.48      4.31 o
  -6   2  24       42.71       47.75      5.40 o
  -5   2  24        2.59        3.24      4.22 o
  -4   2  24       25.59       24.15      6.15 o
  -3   2  24       58.98       59.75      5.84 o
  -2   2  24       26.83       24.49      2.87 o
  -1   2  24      118.91      111.29      4.34 o
   0   2  24       68.01       65.28      3.62 o
   1   2  24        0.01       -1.43      2.50 o
   2   2  24       66.88       67.30      4.39 o
   3   2  24       19.85       15.94      3.26 o
   4   2  24        3.30        7.98      5.33 o
   5   2  24       10.10        7.30      5.19 o
   6   2  24        3.91       -1.55      5.30 o
   7   2  24        8.01       10.43      6.90 o
  -9   3  24        2.23        0.27      3.41 o
  -8   3  24        4.60       11.72      3.62 o
  -7   3  24        5.90        7.28      4.41 o
  -6   3  24        4.18        4.09      4.30 o
  -5   3  24       64.25       55.29      5.91 o
  -4   3  24       21.10       17.95      4.82 o
  -3   3  24       59.86       51.83      5.58 o
  -2   3  24       75.42       79.99      5.45 o
  -1   3  24        4.04        3.73      2.36 o
   0   3  24       16.54       17.52      2.89 o
   1   3  24      132.68      112.36      3.92 o
   2   3  24        6.59        1.21      2.25 o
   3   3  24       38.46       37.27      3.89 o
   4   3  24       20.26        8.43      4.75 o
   5   3  24       15.12        5.56      5.28 o
   6   3  24       10.50        9.44      5.71 o
   7   3  24       15.98       19.74      6.34 o
  -9   4  24        3.49        3.70      3.78 o
  -8   4  24        0.16        0.80      3.44 o
  -7   4  24        1.42       -1.17      4.44 o
  -6   4  24        5.56        6.40      6.39 o
  -5   4  24        1.26       -3.34      4.15 o
  -4   4  24       19.58       17.44      4.70 o
  -3   4  24       27.62       35.39      9.09 o
  -2   4  24        2.96       -0.40      3.27 o
  -1   4  24       45.79       52.75      3.45 o
   0   4  24       16.81       24.72      3.14 o
   1   4  24        9.48        9.58      2.54 o
   2   4  24       67.83       77.45      3.81 o
   3   4  24        4.50        7.32      2.39 o
   4   4  24        1.24       -2.30      2.76 o
   5   4  24        3.55       -1.63      5.11 o
   6   4  24        3.24        4.83      5.73 o
   7   4  24        5.25        8.94      8.80 o
  -9   5  24        0.00       -1.20      3.34 o
  -8   5  24        3.10        2.37      3.21 o
  -7   5  24        1.27       -1.22      4.54 o
  -6   5  24       19.55       21.45      5.43 o
  -5   5  24       46.71       57.36      6.07 o
  -4   5  24       27.09       23.83      5.01 o
  -3   5  24       14.33       18.61      4.52 o
  -2   5  24       51.39       59.28      4.94 o
  -1   5  24       34.13       36.32      3.35 o
   0   5  24       44.89       57.87      3.75 o
   1   5  24       83.71       95.93      4.52 o
   2   5  24       13.53       14.10      2.54 o
   3   5  24       41.07       51.58      3.49 o
   4   5  24       38.60       46.61      6.60 o
   5   5  24        1.56       -0.17      5.53 o
   6   5  24        3.40        3.82      5.75 o
  -8   6  24        0.66        0.14      3.30 o
  -7   6  24        2.39        6.04      3.99 o
  -6   6  24        9.11        6.20      4.06 o
  -5   6  24        0.20       -3.39      3.39 o
  -4   6  24        1.69       -4.06      4.06 o
  -3   6  24        0.52       -4.03      4.30 o
  -2   6  24        4.61        1.97      3.76 o
  -1   6  24       32.65       33.71      3.51 o
   0   6  24        0.35        0.29      2.84 o
   1   6  24        3.20        3.42      2.91 o
   2   6  24        0.01       -2.20      2.20 o
   3   6  24        2.94        6.31      4.11 o
   4   6  24        0.08       -3.99      5.11 o
   5   6  24        9.99       11.06      5.79 o
   6   6  24        2.80       14.18      6.09 o
  -8   7  24        5.03        5.81      4.05 o
  -7   7  24       19.92       21.61      6.00 o
  -6   7  24        3.01        4.67      4.26 o
  -5   7  24       13.62       11.49      4.11 o
  -4   7  24        2.67       -2.25      3.56 o
  -3   7  24        2.76       -3.66      3.66 o
  -2   7  24       24.34       28.02      4.58 o
  -1   7  24        1.17       -0.72      2.97 o
   0   7  24       11.02        9.84      3.11 o
   1   7  24        8.67       11.66      3.43 o
   2   7  24        1.14       -0.23      3.25 o
   3   7  24       20.64       28.51      4.75 o
   4   7  24       10.17        7.96      8.24 o
   5   7  24        0.50       -2.82      5.24 o
   6   7  24       10.40       10.13      6.98 o
  -7   8  24        0.23       -4.88      7.81 o
  -6   8  24        1.45        1.69      5.29 o
  -5   8  24        0.40       -2.31      4.91 o
  -4   8  24        0.01       -4.60      4.60 o
  -3   8  24        0.81       -0.26      4.79 o
  -2   8  24        8.10       10.08      5.16 o
  -1   8  24        1.68       -3.54      3.54 o
   0   8  24        0.09        3.56      3.30 o
   1   8  24        1.18       -1.62      3.42 o
   2   8  24       11.88       12.96      4.52 o
   3   8  24        0.03        0.06      5.35 o
   4   8  24        0.84       -5.50      5.50 o
   5   8  24        0.09       -2.86      5.89 o
  -6   9  24        0.75        5.02      5.61 o
  -5   9  24        6.22        0.95      5.35 o
  -4   9  24       12.25        9.87      5.43 o
  -3   9  24        2.59       -2.72      5.16 o
  -2   9  24        5.00       -0.26      4.91 o
  -1   9  24        4.12        1.90      4.07 o
   0   9  24        3.02        1.88      4.08 o
   1   9  24        1.80        6.34      3.83 o
   2   9  24        0.71       -4.03      4.03 o
   3   9  24        2.05        4.08      5.80 o
   4   9  24        4.00        5.77      5.95 o
  -5  10  24        0.01        3.49     10.07 o
  -4  10  24        1.03        1.28      5.40 o
  -3  10  24        0.05        3.45      5.38 o
  -2  10  24        0.15       -2.51      5.72 o
  -1  10  24        0.94       -3.27     10.64 o
   0  10  24        0.02       -4.10      4.10 o
   1  10  24        0.45       -3.57      3.57 o
   2  10  24        2.99        3.10      4.36 o
   3  10  24        0.18        3.80     16.19 o
  -4  11  24        0.15       -6.34      6.34 o
  -3  11  24        0.21       -2.69      5.40 o
  -2  11  24        3.51       -0.81      7.27 o
  -1  11  24        8.30       12.55     12.86 o
   0  11  24        0.11        2.84      4.59 o
   1  11  24        3.79       -2.47      6.49 o
  -9   1  25        1.97        0.13      4.91 o
  -8   1  25       26.26       35.62      5.52 o
  -7   1  25        0.20       -0.45      8.13 o
  -6   1  25       15.59       21.13      4.96 o
  -5   1  25       90.93       93.63      7.06 o
  -4   1  25       13.23       17.14      4.59 o
  -3   1  25       66.62       63.31      5.86 o
  -2   1  25      118.01      106.37      6.04 o
  -1   1  25        6.88        3.02      2.40 o
   0   1  25       30.16       22.93      3.01 o
   1   1  25       35.64       30.38      3.66 o
   2   1  25        4.98        2.23      3.13 o
   3   1  25       79.30       83.20      4.83 o
   4   1  25        0.78       -2.97      6.25 o
   5   1  25       12.19        9.24      5.55 o
   6   1  25       17.57       16.81      6.14 o
   7   1  25        2.86       -6.07      6.07 o
  -9   2  25        2.42        8.24      4.76 o
  -8   2  25       22.28       18.33      5.16 o
  -7   2  25        1.73       -1.07      4.13 o
  -6   2  25        3.75        6.53      4.43 o
  -5   2  25       25.57       21.47      4.91 o
  -4   2  25       63.44       52.59      5.71 o
  -3   2  25       15.99       12.53      4.43 o
  -2   2  25       42.86       28.96      4.16 o
  -1   2  25       72.91       68.29      3.62 o
   0   2  25       57.69       74.34      3.96 o
   1   2  25       11.54        9.36      3.22 o
   2   2  25       63.00       62.07      4.49 o
   3   2  25        0.01       -0.64      3.57 o
   4   2  25        4.68       -1.73      4.98 o
   5   2  25       11.82        6.35      5.52 o
   6   2  25        7.63        9.68      5.86 o
   7   2  25        0.00       -0.33      5.63 o
  -9   3  25        2.55        4.23      4.76 o
  -8   3  25       21.79       20.26      5.31 o
  -7   3  25       20.57       35.25      5.48 o
  -6   3  25        6.69        4.40      4.43 o
  -5   3  25       70.41       65.36      6.23 o
  -4   3  25        3.26       -1.93      4.12 o
  -3   3  25       21.93       26.38      5.07 o
  -2   3  25        1.00        0.40      3.17 o
  -1   3  25        3.23        6.87      2.65 o
   0   3  25       40.58       48.11      3.52 o
   1   3  25       19.38       21.32      3.52 o
   2   3  25        6.75        5.75      3.23 o
   3   3  25       31.40       39.55      4.02 o
   4   3  25        0.52        2.57      5.11 o
   5   3  25        4.53        1.85      6.79 o
   6   3  25       37.05       42.71      6.93 o
   7   3  25        4.40       12.15      6.26 o
  -9   4  25        0.80        5.45      5.03 o
  -8   4  25       11.59       10.34      5.22 o
  -7   4  25       50.40       44.62      5.91 o
  -6   4  25       15.02       11.43      4.91 o
  -5   4  25        0.46       -2.42      4.31 o
  -4   4  25       24.87       25.87      5.03 o
  -3   4  25        1.24       -2.99      4.33 o
  -2   4  25       49.12       47.90      5.57 o
  -1   4  25       86.36       87.27      4.22 o
   0   4  25       14.72       15.50      2.98 o
   1   4  25       24.85       29.03      3.68 o
   2   4  25       39.25       50.36      4.19 o
   3   4  25        7.94        8.46      3.50 o
   4   4  25       11.55       10.06     11.84 o
   5   4  25        9.79       12.08      5.79 o
   6   4  25        4.14        7.47      5.87 o
  -8   5  25        0.17       -0.91      3.97 o
  -7   5  25       12.02        6.03      5.48 o
  -6   5  25        0.62       -4.29      4.29 o
  -5   5  25        9.44        8.70      4.66 o
  -4   5  25        5.33        3.63      4.51 o
  -3   5  25       15.17       22.23      5.20 o
  -2   5  25       35.30       40.97      5.80 o
  -1   5  25        0.07        3.24      3.35 o
   0   5  25       21.47       30.14      3.80 o
   1   5  25        2.14        4.09      2.95 o
   2   5  25        0.27       -2.02      2.29 o
   3   5  25        1.07       -3.16      3.16 o
   4   5  25       20.02       19.79      6.05 o
   5   5  25        0.50       -1.35      5.38 o
   6   5  25        3.41       -0.46      5.61 o
  -8   6  25        0.87        1.69      4.14 o
  -7   6  25        4.89       15.01      4.58 o
  -6   6  25        3.79        1.81      4.05 o
  -5   6  25        0.34       -3.18      3.63 o
  -4   6  25        1.98       -2.23      4.50 o
  -3   6  25        7.62        6.45      4.92 o
  -2   6  25       30.16       35.87      4.93 o
  -1   6  25       51.83       65.84      4.68 o
   0   6  25        0.35       -0.62      2.90 o
   1   6  25        2.18        3.12      2.92 o
   2   6  25       35.00       35.74      3.69 o
   3   6  25        1.64       -4.02      4.02 o
   4   6  25        4.73        2.72      5.32 o
   5   6  25        2.72       -5.40      5.40 o
   6   6  25        0.14       -1.85      8.56 o
  -7   7  25        0.56       -5.46      7.74 o
  -6   7  25       14.23       14.19      4.58 o
  -5   7  25        1.34        1.85      4.26 o
  -4   7  25        0.48       -3.93      3.93 o
  -3   7  25        0.38       -4.13      4.13 o
  -2   7  25       26.47       32.85      5.56 o
  -1   7  25        0.24       -2.98      2.98 o
   0   7  25        0.41       -2.21      2.94 o
   1   7  25        1.67        1.11      3.35 o
   2   7  25        5.96        5.93      5.82 o
   3   7  25        0.47        2.25      5.60 o
   4   7  25        7.18        4.21      5.76 o
   5   7  25        1.81       -5.59      5.59 o
  -7   8  25        2.24        0.26     10.05 o
  -6   8  25       12.21       19.60      6.14 o
  -5   8  25        0.07        0.26      5.48 o
  -4   8  25        1.18       -1.67      7.96 o
  -3   8  25        9.89        6.14      4.91 o
  -2   8  25        0.09       -4.12      5.05 o
  -1   8  25       13.66       16.91      4.31 o
   0   8  25       11.94       11.41      4.37 o
   1   8  25        0.17       -3.41      3.41 o
   2   8  25       16.18       21.20      4.88 o
   3   8  25        0.00       -0.41      5.24 o
   4   8  25        3.31        4.31      5.98 o
  -6   9  25        0.13       -3.67      5.30 o
  -5   9  25        2.58       -3.43     12.17 o
  -4   9  25        0.23       -2.62      5.06 o
  -3   9  25        0.73       -1.07      5.21 o
  -2   9  25        0.37        0.51      5.29 o
  -1   9  25        0.53       -0.24      5.65 o
   0   9  25        1.60        3.41      4.27 o
   1   9  25        3.25        1.61      3.74 o
   2   9  25        0.03        0.42      4.24 o
   3   9  25        0.22       -1.51      5.71 o
  -5  10  25        1.27       -2.02      7.72 o
  -4  10  25        4.04        2.87      9.59 o
  -3  10  25        4.68        7.68      5.58 o
  -2  10  25        4.33        7.31      5.80 o
  -1  10  25        5.37        6.63      5.90 o
   0  10  25        1.67        4.36      4.63 o
   1  10  25        3.19        1.36      5.59 o
   2  10  25        5.32       11.08      5.61 o
  -2  11  25       11.70       22.22      6.61 o
  -1  11  25        2.26        4.36      5.61 o
   0  11  25        2.43        8.43      6.25 o
  -9   0  26        7.32        8.43      7.05 o
  -8   0  26        3.38        3.74      6.24 o
  -7   0  26        5.57        5.93      6.74 o
  -6   0  26        4.24       -3.74      5.66 o
  -5   0  26       40.75       36.21      7.76 o
  -4   0  26       21.31       19.29      6.95 o
  -3   0  26        0.35        6.61      6.17 o
  -2   0  26       61.48       63.43      8.87 o
  -1   0  26        0.03        0.73      9.27 o
   0   0  26        0.58       -3.27      3.65 o
   1   0  26       10.84       10.56      4.82 o
   2   0  26       99.20      124.48      8.45 o
   3   0  26       35.21       29.78      5.65 o
   4   0  26       51.33       69.97     10.39 o
   5   0  26       25.60       21.65      8.83 o
   6   0  26        2.47        0.24      8.23 o
  -9   1  26        2.48        1.11      4.60 o
  -8   1  26        2.02        8.17      4.67 o
  -7   1  26        1.30       -4.18      4.18 o
  -6   1  26       11.17        4.37      4.37 o
  -5   1  26        2.18        0.95      4.24 o
  -4   1  26       24.84       24.68      4.99 o
  -3   1  26       28.94       29.97      5.18 o
  -2   1  26       14.81       14.23      4.79 o
  -1   1  26        3.41       -0.81      2.79 o
   0   1  26        0.37       -1.70      2.43 o
   1   1  26        0.40       -1.27      3.20 o
   2   1  26        1.01        1.95      3.24 o
   3   1  26        0.62        4.01      3.19 o
   4   1  26       12.99       16.07      5.75 o
   5   1  26        0.01       -1.07      5.10 o
   6   1  26        0.94       -0.22      5.66 o
  -9   2  26        3.45       -1.01      4.71 o
  -8   2  26        0.35       -3.56      4.39 o
  -7   2  26        5.17        5.57      4.83 o
  -6   2  26        5.60        7.34      4.51 o
  -5   2  26        3.53       -1.81      4.54 o
  -4   2  26       13.42       20.44      4.93 o
  -3   2  26        0.15       -2.64      6.78 o
  -2   2  26       13.81       14.45      4.37 o
  -1   2  26       11.84        8.34      2.68 o
   0   2  26        1.05        0.47      2.58 o
   1   2  26       60.96       72.47      4.57 o
   2   2  26       41.76       48.79      4.28 o
   3   2  26        3.49        4.01      3.29 o
   4   2  26       24.35       46.88     14.55 o
   5   2  26        9.54        8.76      5.79 o
   6   2  26        0.31        9.68      6.00 o
  -9   3  26        2.80        3.44      4.79 o
  -8   3  26        0.30        4.52      5.72 o
  -7   3  26       21.28       26.18      6.51 o
  -6   3  26       26.61       17.93      5.53 o
  -5   3  26       19.28       19.20      5.15 o
  -4   3  26        5.66        3.62      4.40 o
  -3   3  26       63.71       73.77      6.56 o
  -2   3  26       34.36       41.80     10.28 o
  -1   3  26        4.15        5.55      2.73 o
   0   3  26       10.53        7.22      3.14 o
   1   3  26        1.95       -0.13      3.05 o
   2   3  26        0.17       -2.97      2.97 o
   3   3  26       12.07        8.58      4.22 o
   4   3  26        7.10        0.97      5.43 o
   5   3  26        1.18       -3.32      5.33 o
   6   3  26        4.53       17.22      6.42 o
  -8   4  26        3.26        3.19      5.04 o
  -7   4  26       10.86       12.14      5.39 o
  -6   4  26       17.39       19.26      5.48 o
  -5   4  26        4.45        9.18      4.90 o
  -4   4  26        1.86        3.69      4.87 o
  -3   4  26        0.35        4.73      4.63 o
  -2   4  26        9.04        1.94      6.61 o
  -1   4  26       59.08       54.72      4.38 o
   0   4  26        0.25       -2.42      3.07 o
   1   4  26        5.12        1.69      3.19 o
   2   4  26       15.85       12.41      3.63 o
   3   4  26        3.12       -0.38      3.40 o
   4   4  26        9.42        4.72      5.66 o
   5   4  26        2.26       -5.77     10.60 o
   6   4  26        4.03        6.49      5.98 o
  -8   5  26       10.37        4.61      6.16 o
  -7   5  26        0.24       -5.04      5.04 o
  -6   5  26        0.45        0.29      4.81 o
  -5   5  26        6.88        6.77      5.08 o
  -4   5  26        5.54        0.01      5.23 o
  -3   5  26       79.57       73.30      6.90 o
  -2   5  26       22.96       36.54      6.09 o
  -1   5  26        2.74       -0.78      3.69 o
   0   5  26       18.92       15.00      3.57 o
   1   5  26        6.86        2.73      2.98 o
   2   5  26        0.43        0.39      3.04 o
   3   5  26       19.14       17.95      6.40 o
   4   5  26        0.50       -1.63      7.05 o
   5   5  26        0.77       -5.22      5.22 o
  -7   6  26       22.95       34.10      5.20 o
  -6   6  26       12.58       12.28      4.69 o
  -5   6  26       20.80       33.98      5.86 o
  -4   6  26       13.60        4.34      8.08 o
  -3   6  26       25.99       29.20      5.92 o
  -2   6  26        1.55        3.40      3.86 o
  -1   6  26       16.93       24.97      3.80 o
   0   6  26        0.03       -3.29      3.38 o
   1   6  26        4.29        0.79      3.01 o
   2   6  26        3.30        2.78      4.91 o
   3   6  26        1.06        2.31      5.45 o
   4   6  26        3.24        0.93      5.72 o
   5   6  26        1.11       -4.33      5.69 o
  -7   7  26        0.01        2.58      5.64 o
  -6   7  26       15.22       13.86      4.81 o
  -5   7  26       34.22       37.98      5.45 o
  -4   7  26        0.24        4.14      5.13 o
  -3   7  26       15.71       15.12      4.51 o
  -2   7  26       27.14       22.03      4.88 o
  -1   7  26        2.50       -3.22      3.32 o
   0   7  26        7.34        2.13      3.60 o
   1   7  26        4.07       -0.64      3.52 o
   2   7  26        6.25        5.10      4.26 o
   3   7  26        2.11       -5.44      5.44 o
   4   7  26        0.12       -1.06      5.76 o
  -6   8  26        0.41       -0.81      5.42 o
  -5   8  26        4.59       10.08      5.87 o
  -4   8  26        2.06       -2.43      7.52 o
  -3   8  26        2.30        4.13      5.06 o
  -2   8  26        7.69       13.30      5.82 o
  -1   8  26        0.80       -0.58      4.83 o
   0   8  26        0.43        2.27      4.36 o
   1   8  26        0.39        4.53      3.80 o
   2   8  26        0.00        5.02      4.38 o
   3   8  26        1.91       -2.62      5.24 o
   4   8  26        0.16       -4.48      8.67 o
  -5   9  26        4.25        3.63      5.48 o
  -4   9  26        1.74       -0.30      8.94 o
  -3   9  26        4.38        6.63      5.51 o
  -2   9  26        9.41       10.68      5.84 o
  -1   9  26        5.64        4.78      5.72 o
   0   9  26       28.33       45.00      5.65 o
   1   9  26        0.41        0.64      6.17 o
   2   9  26        7.24       16.34      5.02 o
  -3  10  26        4.41       -1.49      9.96 o
  -2  10  26        1.42        1.99      5.78 o
  -1  10  26        3.88        8.50      7.11 o
   0  10  26        1.32        2.62      4.68 o
   1  10  26        1.86        2.55      5.75 o
  -8   1  27        0.04        1.02      4.67 o
  -7   1  27        5.07       -3.45      4.54 o
  -6   1  27        0.67       -3.65      4.17 o
  -5   1  27        1.63       -3.64      4.16 o
  -4   1  27        4.11        2.06      4.23 o
  -3   1  27        6.68        2.54      4.20 o
  -2   1  27        2.65        5.40      4.43 o
  -1   1  27       20.20       30.02      3.59 o
   0   1  27       60.15       62.95      4.58 o
   1   1  27        6.47        2.81      3.30 o
   2   1  27       78.54       87.13      5.20 o
   3   1  27       53.83       66.76     14.30 o
   4   1  27        0.00        4.78      5.38 o
   5   1  27       13.65       18.13      6.38 o
   6   1  27       23.62       34.46      7.00 o
  -8   2  27        0.32       -4.54      4.54 o
  -7   2  27        0.08        0.75      4.67 o
  -6   2  27        4.56        3.24      4.61 o
  -5   2  27        0.44       -1.54      4.54 o
  -4   2  27        3.00        9.22      4.49 o
  -3   2  27        1.80       -1.40      4.30 o
  -2   2  27       10.11        8.83      4.57 o
  -1   2  27        1.60        3.83      3.12 o
   0   2  27        3.80        8.02      3.33 o
   1   2  27       18.97       23.53      3.79 o
   2   2  27       16.41       16.58      3.81 o
   3   2  27        2.95       -3.73      5.44 o
   4   2  27       19.82       24.01      9.27 o
   5   2  27       12.12       14.82      6.22 o
   6   2  27        0.88        1.61      5.83 o
  -8   3  27        7.69        5.36     10.89 o
  -7   3  27        8.41        9.21      5.11 o
  -6   3  27       32.53       49.01      6.18 o
  -5   3  27       19.73       28.40      5.52 o
  -4   3  27       11.08       16.95      5.10 o
  -3   3  27       18.82       19.88      4.99 o
  -2   3  27       22.84       22.00      5.40 o
  -1   3  27        0.50       -2.40      3.59 o
   0   3  27       46.85       55.87      4.46 o
   1   3  27       11.71       11.16      3.54 o
   2   3  27        0.20       -2.10      3.43 o
   3   3  27       17.01       12.49      5.61 o
   4   3  27        2.91       -2.41      5.54 o
   5   3  27        3.52        5.01      5.91 o
  -8   4  27        4.49       10.67      7.13 o
  -7   4  27       22.61       26.93      6.05 o
  -6   4  27       10.14       14.03      5.58 o
  -5   4  27        3.78        8.82      5.10 o
  -4   4  27       85.95       97.44      7.62 o
  -3   4  27       10.96        9.22      4.96 o
  -2   4  27        8.41       13.28      5.00 o
  -1   4  27        3.20        3.65      3.96 o
   0   4  27        4.69        4.46      3.38 o
   1   4  27        5.89        2.33      4.65 o
   2   4  27       46.28       53.06      4.71 o
   3   4  27        2.26       10.09      5.89 o
   4   4  27        1.94       -2.04      5.25 o
   5   4  27        0.69       -1.47      5.66 o
  -7   5  27        0.71       -4.26      5.04 o
  -6   5  27       13.44       18.30      5.77 o
  -5   5  27        0.20       -2.55      4.97 o
  -4   5  27        9.40        9.89      5.47 o
  -3   5  27       18.62       26.25      5.45 o
  -2   5  27        6.37        6.78      5.40 o
  -1   5  27       11.65        9.12      4.10 o
   0   5  27        3.78        1.12      3.49 o
   1   5  27        0.45       -0.39      3.19 o
   2   5  27        4.00        7.40      3.40 o
   3   5  27        3.36        2.50      5.66 o
   4   5  27        1.32        6.02      5.74 o
   5   5  27        3.56       -1.44      5.65 o
  -7   6  27       29.30       51.24      5.78 o
  -6   6  27       14.19       13.90      4.84 o
  -5   6  27       14.34       29.30      5.60 o
  -4   6  27       45.85       71.21      9.48 o
  -3   6  27        2.81        0.81      4.99 o
  -2   6  27       25.91       30.89      4.98 o
  -1   6  27       36.43       48.80      7.17 o
   0   6  27        0.02       -0.30      3.54 o
   1   6  27        9.56       10.87      3.44 o
   2   6  27        8.75        9.32      4.43 o
   3   6  27        0.01       -4.19      5.19 o
   4   6  27        3.64        0.72      5.80 o
  -6   7  27        1.49        2.68      4.47 o
  -5   7  27        3.95        8.44      4.85 o
  -4   7  27        4.75        5.36      4.47 o
  -3   7  27        0.03        3.60      4.35 o
  -2   7  27        4.36        7.48      4.57 o
  -1   7  27        6.85        4.04      4.81 o
   0   7  27        2.31        6.63      4.24 o
   1   7  27        4.11        6.54      3.77 o
   2   7  27        1.23        2.96      4.44 o
   3   7  27        0.37       -1.03      5.85 o
   4   7  27        0.25        1.65      5.94 o
  -5   8  27       21.07       27.39      6.43 o
  -4   8  27        3.40        3.42     12.85 o
  -3   8  27        2.07        3.15      5.48 o
  -2   8  27       24.07       38.81      6.78 o
  -1   8  27        6.92        9.34      6.03 o
   0   8  27       20.69       28.60      5.31 o
   1   8  27       24.56       33.35      5.29 o
   2   8  27        0.24       -0.48      4.43 o
   3   8  27        1.71       -0.95      5.73 o
  -4   9  27        0.01        0.51      5.54 o
  -3   9  27        6.09        8.05      5.81 o
  -2   9  27        0.34       -3.67      5.58 o
  -1   9  27        5.74        8.55      5.99 o
   0   9  27        7.53        8.41      5.77 o
   1   9  27        4.17        9.43      8.70 o
  -8   0  28       41.67       45.93      8.53 o
  -7   0  28       28.25       35.14      8.19 o
  -6   0  28        4.41        4.18      6.71 o
  -5   0  28       24.64       12.21      7.59 o
  -4   0  28       50.75       43.67      8.53 o
  -3   0  28        1.25       -0.81      5.77 o
  -2   0  28       91.41       53.88      9.07 o
  -1   0  28       13.79       14.84      6.85 o
   0   0  28        4.07        0.54      4.70 o
   1   0  28       30.51       38.07      6.34 o
   2   0  28        2.56        8.59      5.46 o
   3   0  28       63.77       87.47     11.87 o
   4   0  28       25.08       40.80      9.95 o
   5   0  28        0.17       -7.49      7.96 o
  -8   1  28        1.48       -4.71      5.63 o
  -7   1  28        0.01        1.69      4.85 o
  -6   1  28        5.86       -2.86      4.67 o
  -5   1  28        7.54       12.74      5.27 o
  -4   1  28        0.17        5.72      4.76 o
  -3   1  28        7.86       -1.34      4.53 o
  -2   1  28        2.67        2.54      4.74 o
  -1   1  28        0.22       -4.31      4.31 o
   0   1  28        0.00        3.55      3.39 o
   1   1  28        0.65        0.94      3.56 o
   2   1  28        1.65        4.37      3.79 o
   3   1  28        0.10        0.38      7.86 o
   4   1  28        3.09        2.61      5.25 o
   5   1  28        6.45        5.94      7.50 o
  -8   2  28       22.14       30.39      6.01 o
  -7   2  28        9.97        5.82      5.13 o
  -6   2  28        1.17        0.09      4.76 o
  -5   2  28       23.54       21.82      8.43 o
  -4   2  28       11.64       17.87      5.48 o
  -3   2  28        4.05        3.86      4.92 o
  -2   2  28       55.05       65.40      6.85 o
  -1   2  28       18.79       26.32      5.53 o
   0   2  28       43.86       54.45      4.67 o
   1   2  28       64.99       82.16      5.25 o
   2   2  28        4.79        3.86      3.79 o
   3   2  28       26.10       44.15     12.71 o
   4   2  28       12.39       13.57      5.77 o
   5   2  28        0.06       -5.51      5.51 o
  -7   3  28        0.18       -4.24      5.14 o
  -6   3  28        7.94        7.51      5.22 o
  -5   3  28       15.39       13.24      5.45 o
  -4   3  28       16.32       18.23      5.59 o
  -3   3  28       34.24       30.85      8.51 o
  -2   3  28        0.01       -2.65      5.21 o
  -1   3  28        5.72        7.55      4.71 o
   0   3  28       21.72       30.45      4.27 o
   1   3  28        3.25        7.43      4.53 o
   2   3  28       29.66       39.09      4.55 o
   3   3  28       15.22       16.36      6.32 o
   4   3  28        3.39       -3.02      7.03 o
   5   3  28        8.58       12.52      6.30 o
  -7   4  28        0.20        8.46      5.57 o
  -6   4  28        4.27        8.35      5.55 o
  -5   4  28       14.38       25.68      8.33 o
  -4   4  28        0.45        4.73      5.37 o
  -3   4  28       14.99       23.75      5.95 o
  -2   4  28       23.25       19.65      5.81 o
  -1   4  28        7.45        8.86      6.44 o
   0   4  28       17.92       26.36      4.19 o
   1   4  28       11.68        9.66      4.84 o
   2   4  28        1.10        0.88      3.59 o
   3   4  28        5.37       10.49      7.44 o
   4   4  28        1.86        0.30      5.33 o
  -7   5  28        3.48        0.97      5.59 o
  -6   5  28        7.48       12.10      8.63 o
  -5   5  28        9.66        4.99      7.79 o
  -4   5  28       48.92       64.38      7.47 o
  -3   5  28       41.37       49.78      6.91 o
  -2   5  28        2.09        8.22      5.34 o
  -1   5  28       32.50       37.99      6.28 o
   0   5  28       34.09       43.05      5.14 o
   1   5  28        1.41        3.05      3.28 o
   2   5  28       12.47       16.42      4.02 o
   3   5  28       20.15       15.95      6.26 o
   4   5  28        2.29       -1.54      5.78 o
  -6   6  28        2.22        2.41      4.67 o
  -5   6  28        2.87       -0.11      4.33 o
  -4   6  28        6.42        7.13      8.07 o
  -3   6  28        0.07        1.35      4.39 o
  -2   6  28        1.78        2.38      4.35 o
  -1   6  28        0.83        5.92      4.34 o
   0   6  28        0.70        1.08      3.54 o
   1   6  28        0.21       -3.20      3.20 o
   2   6  28        0.01       -4.77      4.77 o
   3   6  28        0.00       -5.59      5.59 o
  -5   7  28        1.02        9.51      4.71 o
  -4   7  28       25.30       30.01      5.28 o
  -3   7  28        9.99       12.09      4.70 o
  -2   7  28        0.02        1.36      4.17 o
  -1   7  28       15.73       11.46      4.94 o
   0   7  28        9.92        7.91      5.84 o
   1   7  28        0.32       -0.35      4.26 o
   2   7  28        0.02        3.00      4.65 o
   3   7  28        1.46       -5.58      5.58 o
  -4   8  28        1.87        0.81      5.65 o
  -3   8  28        4.59        6.27      5.82 o
  -2   8  28       20.46       19.14      6.46 o
  -1   8  28        2.55       -2.38     10.01 o
   0   8  28        0.02       -5.52      5.54 o
   1   8  28        5.15        2.45      4.61 o
   2   8  28        1.30       -5.16      7.35 o
  -2   9  28        0.13       -1.50      5.76 o
  -1   9  28        0.99        0.22      5.82 o
  -7   1  29       21.43       17.23      6.41 o
  -6   1  29       10.92        3.38      5.72 o
  -5   1  29        1.46        2.48      5.26 o
  -4   1  29       42.91       45.92      6.60 o
  -3   1  29       33.25       45.21      7.65 o
  -2   1  29       13.50       10.27      5.34 o
  -1   1  29       39.51       53.47      6.78 o
   0   1  29        0.14       -0.79      3.42 o
   1   1  29       32.56       47.11      4.61 o
   2   1  29       23.72       18.90      4.22 o
   3   1  29        0.36        1.20      5.80 o
   4   1  29       11.82       14.51      6.17 o
  -7   2  29        2.97       -2.38      9.69 o
  -6   2  29       11.81        3.64      5.19 o
  -5   2  29       28.41       36.47      6.79 o
  -4   2  29        1.99       -0.22      5.23 o
  -3   2  29        3.00       -3.50      5.03 o
  -2   2  29        0.83        3.20      5.11 o
  -1   2  29        4.31       -0.24      5.13 o
   0   2  29        1.80        3.70      3.61 o
   1   2  29        7.35       10.32      3.79 o
   2   2  29        4.92        5.31      3.71 o
   3   2  29       18.43       10.42      6.05 o
   4   2  29        3.84        3.10      5.72 o
  -7   3  29        2.10        5.07      5.24 o
  -6   3  29        1.27        2.88      5.26 o
  -5   3  29        2.57       10.28      5.55 o
  -4   3  29       36.08       48.03      6.84 o
  -3   3  29        5.91        1.06      5.38 o
  -2   3  29        3.45       -2.79      6.22 o
  -1   3  29       56.06       51.92      6.88 o
   0   3  29        4.99        8.42      3.86 o
   1   3  29       13.45       24.76      4.27 o
   2   3  29        8.01        8.16      3.84 o
   3   3  29        2.42       -1.40      5.61 o
   4   3  29        1.50       -2.66      5.78 o
  -6   4  29       29.86       39.97      6.49 o
  -5   4  29       24.96       25.71      6.05 o
  -4   4  29        0.17        0.62      5.17 o
  -3   4  29       35.62       38.57      6.57 o
  -2   4  29        3.41        3.08      5.26 o
  -1   4  29        1.33       -2.77      4.82 o
   0   4  29       12.78       18.79      4.74 o
   1   4  29       23.21       22.92      4.30 o
   2   4  29        0.16       -3.12      3.58 o
   3   4  29       20.96       33.93      6.77 o
   4   4  29        4.24        4.85      5.98 o
  -6   5  29        0.79       -3.66      8.83 o
  -5   5  29        0.04       -4.56      5.09 o
  -4   5  29        0.24       -5.29      5.29 o
  -3   5  29        0.48        5.45      5.54 o
  -2   5  29        0.00        4.47      5.49 o
  -1   5  29        5.23        1.12      5.47 o
   0   5  29       12.31       19.53      4.91 o
   1   5  29        0.02       -2.17      3.25 o
   2   5  29        0.09        0.51      3.78 o
   3   5  29        0.37        0.02      5.74 o
  -5   6  29        6.56        4.15      4.56 o
  -4   6  29        2.83        0.87      4.79 o
  -3   6  29        8.88       13.25      4.86 o
  -2   6  29        5.15        6.68      4.53 o
  -1   6  29        0.00       -4.32      4.32 o
   0   6  29        4.60        2.08      3.96 o
   1   6  29        5.96       12.78      4.18 o
   2   6  29        2.08        2.40      5.38 o
  -4   7  29        1.93       -4.33      4.33 o
  -3   7  29        0.07       -4.33      4.33 o
  -2   7  29        8.84        6.90      4.84 o
  -1   7  29        2.77       -3.69      4.57 o
   0   7  29        0.47       -0.82      7.82 o
   1   7  29        0.02       -4.13      4.48 o
  -3   8  29        0.58       -7.11      7.38 o
  -2   8  29        0.38       -2.74      5.56 o
  -1   8  29        0.16       -7.35      9.61 o
   0   8  29        0.20       -6.59      6.59 o
  -7   0  30        6.05        1.25      7.08 o
  -6   0  30        0.08       -5.83      6.51 o
  -5   0  30        4.95        2.33      6.98 o
  -4   0  30        2.33       -1.75      6.98 o
  -3   0  30       22.05       21.85      8.36 o
  -2   0  30        0.66       -6.68      6.68 o
  -1   0  30       20.98       24.78      8.26 o
   0   0  30        6.95        8.37      5.39 o
   1   0  30        0.65       -5.23      5.23 o
   2   0  30        4.62        2.21      5.32 o
   3   0  30        1.24       -1.48      7.89 o
   4   0  30        1.02       -0.27      8.03 o
  -6   1  30        0.80       -4.69      4.69 o
  -5   1  30        3.98        5.43      6.09 o
  -4   1  30        0.49       -0.17      4.95 o
  -3   1  30        0.00       -0.36      4.94 o
  -2   1  30        7.11       11.55      5.24 o
  -1   1  30        9.50        8.98      5.45 o
   0   1  30        2.62       -3.97      3.97 o
   1   1  30        0.28        1.49      3.63 o
   2   1  30        2.02        3.43      3.74 o
   3   1  30        0.07        1.00      5.70 o
   4   1  30        0.11       -3.61      6.32 o
  -6   2  30        0.29       -2.57      5.18 o
  -5   2  30        9.94       15.88      5.59 o
  -4   2  30        2.16       -3.83      5.92 o
  -3   2  30        7.04       10.42      8.08 o
  -2   2  30        0.71       -4.65      4.65 o
  -1   2  30        8.46       14.24      5.51 o
   0   2  30        0.65       -3.89      3.89 o
   1   2  30        2.98        6.62      3.73 o
   2   2  30        4.51        8.30      3.78 o
   3   2  30        5.21       11.75     11.67 o
  -6   3  30        0.66       -2.19      5.15 o
  -5   3  30        3.77       -2.94      5.00 o
  -4   3  30        3.68       -1.17      5.24 o
  -3   3  30        1.28        3.32      5.36 o
  -2   3  30        1.19       -8.19      9.19 o
  -1   3  30        0.86        9.40      5.52 o
   0   3  30        0.25        0.84      4.31 o
   1   3  30        5.05        0.10      3.39 o
   2   3  30        3.37        3.52      5.65 o
   3   3  30        0.00       -2.50      5.46 o
  -6   4  30        0.20       -1.39      5.26 o
  -5   4  30        6.66        0.39      5.24 o
  -4   4  30        0.75       -5.06      5.06 o
  -3   4  30        5.06       13.23      5.92 o
  -2   4  30       10.15       20.34      6.12 o
  -1   4  30        0.09        2.15      5.46 o
   0   4  30       22.62       25.78      5.99 o
   1   4  30        0.63       -1.74      3.62 o
   2   4  30        0.72       -4.13      4.13 o
   3   4  30        0.01       -0.36      5.80 o
  -5   5  30        0.02       -1.99      5.33 o
  -4   5  30        2.20       -3.37      5.38 o
  -3   5  30        5.04       -0.11      5.40 o
  -2   5  30        6.30       -1.96      5.51 o
  -1   5  30        6.39        6.10      5.54 o
   0   5  30        4.85        7.13      4.87 o
   1   5  30        0.30        2.70      3.86 o
   2   5  30        3.87       -0.65      3.89 o
  -4   6  30        1.01       -4.27      4.27 o
  -3   6  30        2.25        1.12      4.59 o
  -2   6  30       10.08        9.23      4.84 o
  -1   6  30        1.66        5.82      4.79 o
   0   6  30        8.69       18.80      5.12 o
   1   6  30        3.49        5.89      4.03 o
  -3   7  30        0.21       -7.45      7.45 o
  -2   7  30        4.64        1.56      4.61 o
  -1   7  30        5.38       10.74      4.60 o
   0   7  30        3.00       -0.65      5.79 o
  -6   1  31        3.27        0.70      5.22 o
  -5   1  31        0.12       -0.61      5.05 o
  -4   1  31       10.46       10.33      5.69 o
  -3   1  31        0.99        0.90      5.43 o
  -2   1  31        0.79        4.61      5.31 o
  -1   1  31        4.50       -4.54      7.94 o
   0   1  31        0.49        6.41      5.30 o
   1   1  31        0.56       -0.63      3.65 o
   2   1  31        0.88       -3.78      4.23 o
   3   1  31        0.04       -0.89      5.71 o
  -5   2  31        3.85       -2.40      6.86 o
  -4   2  31       14.64       21.79      6.27 o
  -3   2  31        1.01        1.67      5.51 o
  -2   2  31        7.68       -3.91      4.90 o
  -1   2  31        2.29       -1.21      5.24 o
   0   2  31        3.46        1.20      5.97 o
   1   2  31        0.63       -3.47      3.47 o
   2   2  31        0.00       -1.02      4.32 o
  -5   3  31        0.64       -4.93      4.97 o
  -4   3  31        6.73       12.96      7.23 o
  -3   3  31        2.75        4.67      5.56 o
  -2   3  31       14.68       15.02      6.14 o
  -1   3  31       11.69        7.93      7.55 o
   0   3  31        0.04       -4.98      4.98 o
   1   3  31        1.81        1.75      3.77 o
   2   3  31        3.19       -2.39      5.59 o
  -5   4  31        0.44        0.35      5.26 o
  -4   4  31        0.01       -0.84      5.55 o
  -3   4  31       11.66        7.30      5.64 o
  -2   4  31       23.97       31.68      6.65 o
  -1   4  31        3.45        4.22      6.56 o
   0   4  31        4.44        2.48      5.80 o
   1   4  31        5.69        9.77      4.51 o
   2   4  31        0.01       -7.72      7.72 o
  -4   5  31        1.82       -4.38      7.49 o
  -3   5  31        0.25        0.75      8.28 o
  -2   5  31        2.95        6.43      5.92 o
  -1   5  31        4.71        9.07      6.01 o
   0   5  31        1.10        2.84      4.49 o
   1   5  31        0.98        1.46      4.00 o
  -2   6  31        1.59       -1.69      6.66 o
  -1   6  31        0.03        0.61      4.59 o
  -5   0  32        1.87        8.73      7.79 o
  -4   0  32        1.59        4.59      7.72 o
  -3   0  32        2.44        1.85      7.52 o
  -2   0  32        1.96       -4.65      7.32 o
  -1   0  32        3.02       -4.48      7.45 o
   0   0  32        5.58        1.52      7.45 o
   1   0  32        3.38        8.94      7.72 o
  -4   1  32        3.47       10.13      6.51 o
  -3   1  32        4.72        1.77      5.54 o
  -2   1  32        0.05       -0.48      5.38 o
  -1   1  32        0.22       -4.14      5.23 o
   0   1  32        0.00       -1.76      5.10 o
   1   1  32        3.29        1.05      4.43 o
  -4   2  32        8.22       16.51      6.08 o
  -3   2  32       10.50       13.37      6.14 o
  -2   2  32        0.12        3.10      5.62 o
  -1   2  32        1.16       -1.15      5.24 o
   0   2  32        2.54        5.29      5.56 o
   1   2  32        1.95       -1.29      5.26 o
  -4   3  32       15.34       22.70      6.35 o
  -3   3  32        4.65        5.76      5.83 o
  -2   3  32        7.45        4.23      5.66 o
  -1   3  32        6.91        0.57      5.63 o
   0   3  32        1.54        0.02      5.26 o
   1   3  32        1.15        0.27      4.28 o
  -3   4  32        0.04       -4.85      5.73 o
  -2   4  32        0.32        3.42      5.60 o
  -1   4  32        0.32       -2.89      5.44 o
   0   4  32        0.06        3.46      5.69 o
  -2   1  33        3.90        0.93      5.53 o
  -1   1  33        1.80        1.23      5.37 o
 
